# Supplementary material for: Combined Stress Conditions in Melon Induce Non-additive Effects in the Core miRNA Regulatory Network
Source: Front Plant Sci. 2021 Nov 25;12:769093. doi: 10.3389/fpls.2021.769093 (PMC8656716; doi:10.3389/fpls.2021.769093)
Supplement: Supplementary file 1 [file Data_Sheet_1.zip]

Archive with 12 entries (12 files):
- Supplementary Figures 1-3.PDF
- Supplementary Table 1.pdf
- Supplementary Table 2.pdf
- Supplementary Table 3-a.pdf
- Supplementary Table 3A.pdf
- Supplementary Table 4.pdf
- Supplementary Table 5.pdf
- Supplementary Table 6A.xlsx
- Supplementary Table 6B.pdf
- Supplementary Table 7.pdf
- Supplementary Table 8.pdf
- Supplementary Table 9.pdf
