# Supplementary material for: Combined Stress Conditions in Melon Induce Non-additive Effects in the Core miRNA Regulatory Network
Source: Front Plant Sci. 2021 Nov 25;12:769093. doi: 10.3389/fpls.2021.769093 (PMC8656716; doi:10.3389/fpls.2021.769093)
Supplement: Supplementary file 1 [file Data_Sheet_1.zip › Supplementary Table 6A.xlsx]

## Sheet: Cold-Drought
miRNA family	sRNA	MEAN-CONTROL	STDEV-CONTROL	N-CONTROL	MEAN-C	STDEV-C	MEAN-D	STDEV-D	MEAN-C_D	STDEV-C_D	N-muestras	SCE	SEM SCE	z	P	rank	FDR
miR397	TCATTGAGTGCAGCGTTGATG	0	0	4	0	0	13.8876	1.54334	0	0	3	-13.8876	0.891048	-15.5857	4.55209e-55	1	0.000515464
miR396	GTTCAATAAAGCTGTGGGAAG	384.194	84.5967	4	12.0304	3.6055	63.4658	8.20037	14.6085	2.3744	3	323.306	50.4853	6.40396	7.56968e-11	2	0.00103093
miR319	TTGGACTGAAGGGAGCTCCCT	188.279	20.0536	4	16.8739	2.47877	78.545	9.0152	15.7662	1.0225	3	108.626	17.2532	6.29599	1.52722e-10	3	0.00154639
miR398	GGTGTTCTCAGGTCGCCCCTG	0	0	4	0.593298	0.271951	0.542648	0.0582779	0	0	3	-1.13595	0.190658	-5.95804	1.27638e-09	4	0.00206186
miR408	ATGCACTGCCTCTTCCCTGGC	17.7684	5.23856	4	96.3475	28.0879	1756.3	424.559	186.007	54.6196	3	-1648.87	295.49	-5.58013	1.20168e-08	5	0.00257732
miR168	TCGCTTGGTGCAGGTCGGGAAC	2.01216	0.447951	4	0	0	0.42874	0.122264	0	0	3	1.58342	0.294564	5.37547	3.81906e-08	6	0.00309278
miR168	TCCCGCCTTGCATCAACTGAAT	1.91917	0.182131	4	0.641688	0.158285	0.646345	0.0212107	0.547994	0.0755411	3	1.17913	0.238311	4.94784	3.75217e-07	7	0.00360825
miR157	GCTCTCTATGCTTCTGTCATC	783.168	239.093	4	52.9562	13.1533	96.3343	19.1887	59.2579	7.96723	3	693.135	142.819	4.85324	6.07313e-07	8	0.00412371
miR319	CTTGGACTGAAGGGAGCTCCC	5.97947	1.71148	4	0	0	1.17878	0.0998492	0.646289	0.426932	3	5.44697	1.15988	4.69617	1.32543e-06	9	0.00463918
miR168	TCGCTTGGTGCAGGTCGGGAA	175.578	56.1737	4	15.247	2.91946	30.9598	1.75684	39.5364	9.30674	3	168.907	36.1599	4.67112	1.49782e-06	10	0.00515464
miR396	GCTCAAGAAAGCTGTGGGAAA	7.09949	1.43567	4	0	0	2.51232	0.582728	0.442743	0.0608307	3	5.02992	1.0894	4.61717	1.94508e-06	11	0.0056701
miR408	TGCACTGCCTCTTCCCTGGCT	0	0	4	0	0	14.9946	5.95502	0	0	3	-14.9946	3.43813	-4.36127	6.46546e-06	12	0.00618557
miR398	TGTGTTCCCAGGTCGCCCCTG	0	0	4	3.83403	1.20971	9.52761	1.78377	4.81573	0.441131	3	-8.54591	1.98297	-4.30965	8.1757e-06	13	0.00670103
miR169	TAGCCAAAAATGACTTGCCTG	1.81837	0.96226	4	0	0	0	0	0	0	3	1.81837	0.48113	3.77938	7.86095e-05	14	0.00721649
miR157	GCTCTCTATGCTTCTGTCATCA	47.6685	18.4228	4	5.87995	1.91267	7.97475	0.672481	9.21619	1.74707	3	43.03	11.7126	3.67382	0.000119476	15	0.00773196
miR408	TGCACTGCCTCTTCCCTGGCTG	0	0	4	0.819272	0.241762	27.421	11.9377	2.38942	0.354678	3	-25.8509	7.23657	-3.57226	0.00017696	16	0.00824742
miR319	TTGGACTGAAGGGAGCTCCCA	12.2064	4.2804	4	0.686088	0.0351658	3.77811	0.267707	0.863746	0.467449	3	8.60597	2.58495	3.32927	0.000435374	17	0.00876289
miR398	TGTGTTCTCAGGTCGCCCCTG	3.47983	2.08054	4	1330.68	425.548	3143.3	536.556	1831.94	466.124	3	-2638.56	825.628	-3.19582	0.000697173	18	0.00927835
miR396	GTTCAATAAAGCTGTGGGAAA	17.0128	6.96572	4	0.363215	0.0579135	3.4643	0.992085	0.589749	0.430548	3	13.775	4.33766	3.17569	0.000747415	19	0.00979381
miR396	TTCCACAGCTTTCTTGAACTG	1166.64	305.202	4	116.759	30.4535	495.782	54.1949	84.331	7.94958	3	638.427	206.062	3.09822	0.00097342	20	0.0103093
miR168	CCCGCCTTGCATCAACTGAAT	165.547	42.3804	4	90.4792	9.39998	48.8563	7.99814	109.513	23.2933	3	135.725	44.6834	3.03747	0.00119285	21	0.0108247
miR156	TGACAGAAGAGAGTGAGCACT	22.1555	1.43445	4	1.45697	0.336559	17.1549	1.74852	2.63472	0.252395	3	6.1784	2.06677	2.9894	0.00139762	22	0.0113402
miR156	TTGACAGAAGAGAGTGAGCAC	467.246	63.2501	4	112.643	7.4766	360.896	3.50303	159.866	24.4031	3	153.572	52.0532	2.95029	0.00158739	23	0.0118557
miR319	CTTGGACTGAAGGGAGCTCCT	0	0	4	0	0	0.849138	0.509771	0	0	3	-0.849138	0.294317	-2.88512	0.00195633	24	0.0123711
miR396	TTCCACAGCTTTCTTGAACTT	7706.35	1374.59	4	1841.99	165.765	4657.87	288.769	1973.05	298.893	3	3179.54	1122.29	2.83309	0.00230504	25	0.0128866
miR398	CGTGTTCTCAGGTCGCCCCTG	0	0	4	4.77034	1.60569	9.33503	2.4511	5.83259	1.0998	3	-8.27279	2.97716	-2.77875	0.0027284	26	0.0134021
miR395	TGAAGTGTTTGGGGGAACTCT	0.836726	0.330265	4	2.09866	0.445464	0	0	3.07051	0.427948	3	1.80857	0.669397	2.7018	0.00344828	27	0.0139175
miR166	GGAATGTTGGCTGGCTCGAGG	18.233	4.12792	4	56.6172	7.9988	24.0792	3.42139	125.444	27.9209	3	62.9809	24.7775	2.54186	0.00551327	28	0.014433
miR156	TGCTCACTTCTCTTTCTGTCAG	306.907	81.7174	4	123.979	38.4841	142.401	3.3645	155.955	26.9061	3	196.483	80.5543	2.43914	0.00736119	29	0.0149485
miR398	TGTGTTCTCAGGTCGCCCCCG	0	0	4	18.3222	6.9667	26.1618	11.3389	12.942	5.22173	3	-31.5421	13.5835	-2.32208	0.0101142	30	0.0154639
miR156	TTGACAGAAGATAGAGAGCAC	68.7463	13.8743	4	12.7326	3.52647	42.0422	1.30989	12.398	3.73025	3	26.3695	11.8831	2.21908	0.0132405	31	0.0159794
miR166	GGAATGTTGTCTGGCTCGAGG	85.1558	24.9634	4	47.977	4.5822	62.7958	6.63503	86.7741	16.0165	3	61.1571	28.2051	2.1683	0.0150679	32	0.0164948
miR172	AGAATCTTGATGATGCTGCAT	24.3854	3.78963	4	3.47883	0.337647	15.7077	1.339	2.33288	1.1346	3	7.53167	3.51789	2.14096	0.0161385	33	0.0170103
miR156	TGACAGAAGAGAGTGAGCACA	15.4055	3.21272	4	6.12224	0.966369	9.35446	1.09252	8.91684	2.40177	3	8.84569	4.18172	2.11532	0.0172011	34	0.0175258
miR319	AACTGCCGACTCATTCACTCA	2.19	0.492965	4	27.3547	2.69026	1.60752	0.218069	35.5666	4.00208	3	8.7943	4.23621	2.07598	0.0189477	35	0.0180412
miR169	TAGCCAAAAATGACTTGCCTGC	8.10069	1.9902	4	0.694136	0.22825	4.31601	1.08283	1.0979	0.514873	3	4.18845	2.04931	2.04383	0.0204851	36	0.0185567
miR398	TGTGTTCTCAGGTCACCCCTT	4.42862	0.391062	4	12.8982	2.09692	3.77437	0.148078	20.0502	4.05056	3	7.80625	3.83028	2.03804	0.0207731	37	0.0190722
miR164	TGGAGAAGCAGGGCACGTGCA	5.11192	1.32351	4	3.85415	0.694725	5.73383	0.526865	8.29123	0.909967	3	3.81517	1.89241	2.01604	0.021898	38	0.0195876
miR160	TGCCTGGCTCCCTGTATGCCA	43.4751	16.4598	4	13.6327	1.72216	27.2745	3.91047	23.0661	2.29323	3	25.634	12.8059	2.00173	0.0226567	39	0.0201031
miR164	TGGAGAAGCAGGGCACGTGCT	11.4945	5.43111	4	1.67079	0.39619	21.1952	1.59309	2.95934	0.605963	3	-8.41217	4.21392	-1.99628	0.0229516	40	0.0206186
miR398	TTGTGTTCTCAGGTCACCCCT	9.6294	2.38727	4	12.2365	1.17625	5.93491	1.8607	18.3607	3.65878	3	9.81873	5.05941	1.94069	0.0261482	41	0.021134
miR396	TTCCACGGCTTTCTTGAACTG	104.555	17.6145	4	197.241	40.3271	185.738	14.9907	180.987	19.1508	3	-97.4364	51.8017	-1.88095	0.0299892	42	0.0216495
miR393	ATCATGCTATCTCTTTGGATT	2.35549	0.964351	4	6.64704	0.529949	2.03166	0.883888	9.52412	0.733134	3	3.2009	1.72173	1.85912	0.0315053	43	0.0221649
miR319	TTGGACTGAAGGGAGCTCCTTC	2.47259	0.44263	4	1.37218	0.0703316	1.61126	0.502402	1.70957	0.22006	3	1.19872	0.679035	1.76533	0.038754	44	0.0226804
miR157	GCTCTCTATACTTCTGTCACC	12.0944	2.92679	4	7.92201	2.60857	5.40045	0.357799	9.54397	2.75006	3	8.31589	4.76377	1.74565	0.0404358	45	0.0231959
miR159	AGCTGCTAAGCTATGGATCCC	0.614398	0.232595	4	4.08428	0.211449	0	0	5.99382	2.19495	3	2.52394	1.50563	1.67633	0.0468368	46	0.0237113
miR156	TTGACAGAAGATAGAGGGCAC	8.0965	0.828328	4	9.19778	0.889962	13.1057	2.82906	8.32937	1.97568	3	-5.87758	3.702	-1.58767	0.05618	47	0.0242268
miR166	TCGGACCAGGCTTCATTCCTC	4.33095	2.06336	4	1.18244	0.363197	7.10706	0.515832	1.44444	0.0976294	3	-2.5141	1.59555	-1.57569	0.0575484	48	0.0247423
miR156	CTGACAGAAGAGAGTGAGCAC	1.29679	0.31111	4	0.77083	0.138945	1.41307	0.57944	0	0	3	-0.887105	0.570315	-1.55547	0.0599175	49	0.0252577
miR396	TTCCACAGCTTTCTTGAACTA	295.769	125.529	4	47.3166	16.3978	160.467	5.56151	48.5459	29.1959	3	136.531	92.299	1.47923	0.0695394	50	0.0257732
miR162	TCGATAAGCCTCTGCATCCAG	2.22142	0.859762	4	10.6623	2.59932	3.50298	1.37222	7.17284	0.91973	3	-4.77103	3.25385	-1.46627	0.0712875	51	0.0262887
miR166	TCGGACCAGGCTTCATTCCCT	588.889	333.667	4	201.098	71.2211	1070.03	66.1962	250.782	88.4185	3	-431.461	297.22	-1.45166	0.0732984	52	0.0268041
miR167	TGAAGCTGCCAGCATGATCTG	2650.03	731.681	4	522.016	120.476	1840.81	249.264	581.351	47.5541	3	868.554	606.765	1.43145	0.0761508	53	0.0273196
miR319	AGCTGCCGACTCATTCATTCA	2.27766	1.38952	4	7.10711	0.19854	0.762124	0.110639	7.57449	0.890945	3	1.98293	1.38765	1.42898	0.076505	54	0.0278351
miR396	TTCCACGGCTTTCTTGAACTT	24.781	5.53813	4	11.3568	1.69206	17.581	0.651332	13.2893	5.59944	3	9.13247	7.35486	1.24169	0.107175	55	0.0283505
miR166	TCTCGGACCAGGCTTCATTCC	224.905	76.6285	4	69.4504	13.1856	173.95	22.9977	96.9166	6.84653	3	78.4209	63.1575	1.24167	0.107179	56	0.028866
miR169	TAGCCAAAGATGACTTGCCTG	11.2399	0.600232	4	0	0	10.2483	2.04967	0.959945	0.202234	3	1.95152	1.60025	1.21951	0.111326	57	0.0293814
miR396	TTCCACAGCTTTCTTGAACGT	11.4178	4.58566	4	1.5457	0.319673	7.91161	1.24367	2.27339	0.83556	3	4.23392	3.67783	1.1512	0.124825	58	0.0298969
miR159	TTTGGATTGAAGGGAGCTCTT	96.4461	26.5112	4	40.3995	9.41039	120.543	0.424013	37.0113	11.3747	3	-27.485	25.5007	-1.07781	0.140559	59	0.0304124
miR396	TTCCACAGCTTTCTTGAACTGT	3.7945	1.17024	4	0	0	2.92898	0.411065	0	0	3	0.865521	0.822448	1.05237	0.146314	60	0.0309278
miR171	TTGAGCCGTGCCAATATCACA	4.43515	2.40594	4	0	0	4.27344	1.07306	2.09092	0.620727	3	2.25263	2.18088	1.0329	0.150826	61	0.0314433
miR166	TTGGACCAGGCTTCATTCCCC	2.90801	1.42318	4	0	0	2.99369	0.332084	1.11582	0.252062	3	1.03013	1.04885	0.982155	0.163012	62	0.0319588
miR171	TGATTGAGCCGTGCCAATATC	4.80703	1.43447	4	2.18746	0.250054	5.99012	0.421907	5.04569	1.11362	3	1.67515	1.74814	0.958249	0.168969	63	0.0324742
miR166	TCTCGGACCAGGCTTCATTCT	52.3477	19.9809	4	33.5256	7.74808	82.1817	5.43261	41.6866	10.4362	3	-21.673	23.6256	-0.91735	0.17948	64	0.0329897
miR159	TTTGGATTGAAGGGAGCTCTC	16.1213	7.88384	4	4.98446	1.76345	22.9969	3.72834	4.49215	1.86022	3	-7.36793	8.18661	-0.899997	0.184061	65	0.0335052
miR393	TCCAAAGGGATCGCATTGATC	9.33513	2.8767	4	0	0	7.98582	0.440787	0	0	3	1.34931	1.69284	0.797067	0.212706	66	0.0340206
miR171	TGATTGAGCCGCGCCAATATC	8.3719	4.41376	4	5.79921	2.44922	13.9327	0.739474	7.71454	1.03537	3	-3.64543	4.64564	-0.784699	0.216315	67	0.0345361
miR398	TGTGTTCTCAGGTCACCCCTG	0	0	4	4.32245	1.33505	4.76891	0.964584	7.13716	2.15753	3	-1.9542	2.57334	-0.759401	0.223806	68	0.0350515
miR167	TGAAGCTGCCAGCATGATCTA	242.27	119.503	4	49.4183	12.9774	180.589	17.7129	50.9729	17.4518	3	63.2351	87.5463	0.722305	0.235054	69	0.035567
miR171	TTGAGCCGCGTCAATATCTCT	7.322	3.14667	4	2.62337	0.535664	9.70725	0.39432	3.33859	0.768001	3	-1.67004	2.55366	-0.653979	0.256563	70	0.0360825
miR166	TCGGACCAGGCTTCATTCCCG	19.086	10.5047	4	8.20458	3.18719	27.2614	12.7172	6.12165	2.20319	3	-10.2583	15.7068	-0.653112	0.256842	71	0.0365979
miR159	GAGCTCCTTGAAGTCCAATAG	5.66859	3.49096	4	9.97612	3.56827	2.58078	0.476399	10.463	2.42198	3	3.5747	5.479	0.652437	0.25706	72	0.0371134
miR1515	TCATTTTTGCGTGCAATGATCC	3.57535	1.06236	4	1.13404	0.144348	3.5326	0.197465	1.69442	0.441908	3	0.603123	0.98366	0.613142	0.269891	73	0.0376289
miR1515	TCATTTTTGCGTGCAATGATCC	3.57535	1.06236	4	1.13404	0.144348	3.5326	0.197465	1.69442	0.441908	3	0.603123	0.98366	0.613142	0.269891	74	0.0381443
miR167	TGAAGCTGCCAGCATGATCTTA	3.01881	1.4555	4	0	0	3.83377	1.18355	0	0	3	-0.814962	1.41107	-0.577549	0.281784	75	0.0386598
miR159	TTTGGATTGAAGGGAGCTCTA	2940.8	718.133	4	2647.41	175.277	2653.57	219.686	2733.24	229.837	3	373.059	719.795	0.518285	0.30213	76	0.0391753
miR398	TATGTTCTCAGGTCGCCCCTG	0	0	4	2.50615	0.571604	2.46687	0.602036	4.62907	0.262936	3	-0.343959	0.829408	-0.414704	0.339179	77	0.0396907
miR167	TGAAGCTGCCAGCATGATCTT	78.6609	38.0692	4	7.51468	2.30887	69.1454	6.70488	8.36671	4.22636	3	10.3675	26.6788	0.388606	0.348784	78	0.0402062
miR166	TCGGACCAGGCTTCATTCCCCT	383.837	255.501	4	53.7303	22.5704	338.259	34.6831	78.537	37.3723	3	70.3847	182.383	0.385918	0.349779	79	0.0407216
miR167	TGAAGCTGCCAACATGATCTG	2.26603	0.756145	4	0.363215	0.0579135	1.63254	0.588964	0	0	3	0.270271	0.751547	0.35962	0.359566	80	0.0412371
miR165	TCGGACCAGGCTTCATCCCCC	8.21102	2.79763	4	2.02191	0.196769	9.63692	1.42213	2.47083	0.844677	3	-0.976985	2.82116	-0.346306	0.364556	81	0.0417526
miR162	TTGATAAACCTCTGCATCCAG	1.06182	0.776286	4	6.4611	2.39735	1.07508	0.104155	7.19458	1.30405	3	0.720205	2.58528	0.278579	0.390284	82	0.042268
miR167	TGAAGCTGCCAGCATGATCTC	18.2191	9.24004	4	1.78782	0.533227	16.9688	0.684304	2.05193	0.482457	3	1.51442	5.60151	0.270359	0.393442	83	0.0427835
miR858	CTCGTTGTCTGTTCGACCTTG	1.87863	0.82155	4	0	0	2.04834	0.377582	0	0	3	-0.169709	0.628772	-0.269905	0.393617	84	0.043299
miR166	TCGGACCAGGCTTCATTCCCCC	40.2406	26.1198	4	2.95022	0.921155	38.3422	1.93778	5.00811	2.61853	3	3.95628	16.2223	0.243879	0.403662	85	0.0438144
miR166	CCGGACCAGGCTTCATTCCCC	6.00987	2.77335	4	1.79589	0.594305	6.12632	0.355938	2.2753	0.216492	3	0.362965	2.06029	0.176172	0.430079	86	0.0443299
miR6478	CCGACCTTAGCTCAGTTGGTG	7.27613	5.66767	4	10.2346	1.87323	2.05567	0.875239	5.76796	1.67179	3	0.753807	5.38587	0.13996	0.444346	87	0.0448454
miR6478	CCGACCTTAGCTCAGTTGGTG	7.27613	5.66767	4	10.2346	1.87323	2.05567	0.875239	5.76796	1.67179	3	0.753807	5.38587	0.13996	0.444346	88	0.0453608
miR156	GCTCACTTCTCTTTCTGTCAGC	4.25138	1.15902	4	1.18249	0.277427	4.46991	1.0467	1.61128	0.668086	3	0.210268	1.72972	0.121562	0.451623	89	0.0458763
miR167	TGAAGCTGCCAGCATGATCTGC	3.22513	0.944342	4	0	0	3.38734	1.58702	0	0	3	-0.162211	1.38843	-0.11683	0.453497	90	0.0463918
miR171	TTGAGCCGTGCCAATATCACG	26.402	6.61518	4	17.305	4.94585	28.5286	3.43001	20.5874	3.95468	3	1.15572	10.4266	0.110843	0.455871	91	0.0469072
miR167	TGAAGCTGCCAGCATGATCTGA	4.28358	1.34777	4	2.6272	0.739303	4.92367	1.71138	3.48941	0.136099	3	0.222129	2.16737	0.102488	0.459185	92	0.0474227
miR166	TCGGACCAGGCTTCATTCCCC	2266.76	767.111	4	520	120.451	2382.25	199.801	694.169	64.4512	3	58.6838	605.664	0.0968916	0.461406	93	0.0479381
miR159	TTTGGATTGAAGGGAGCTCCT	2.47414	1.44409	4	0.516604	0.179229	2.58538	0.084843	0.547994	0.0755411	3	-0.0798486	0.918119	-0.0869698	0.465348	94	0.0484536
miR162	TCGATAAACCTCTGCATCCAG	711.387	172.343	4	2505.15	520.286	646.251	19.0219	2469.06	423.152	3	29.05	641.848	0.0452599	0.48195	95	0.0489691
miR167	AGATCATGCGGCAGTTTCACC	1.40154	0.548583	4	0	0	1.40473	0.311696	0	0	3	-0.00318542	0.454249	-0.00701249	0.497202	96	0.0494845
miR159	TTTGGATTGAAGGGAGCTCTG	64.4883	40.7394	4	63.1102	20.7145	41.5326	8.78004	40.1741	9.14273	3	0.0196766	42.6769	0.00046106	0.499816	97	0.05

## Sheet: Cold-Salinity
miRNA family	sRNA	MEAN-CONTROL	STDEV-CONTROL	N-CONTROL	MEAN-C	STDEV-C	MEAN-SA	STDEV-SA	MEAN-C_SA	STDEV-C_SA	N-muestras	SCE	SEM SCE	z	P	rank	FDR
miR156	CTGACAGAAGAGAGTGAGCAC	1.29679	0.31111	4	0.77083	0.138945	3.7063	0.159327	0.803289	0.0563162	3	-2.37705	0.360277	-6.59784	2.08595e-11	1	0.000515464
miR156	TTGACAGAAGAGAGTGAGCAC	467.246	63.2501	4	112.643	7.4766	1046.86	71.7984	254.447	9.35391	3	-437.805	82.7949	-5.28782	6.18898e-08	2	0.00103093
miR169	TAGCCAAAGATGACTTGCCTG	11.2399	0.600232	4	0	0	18.4724	1.51815	1.00752	0.0293648	3	-6.22495	1.19358	-5.21538	9.1719e-08	3	0.00154639
miR166	TCTCGGACCAGGCTTCATTCT	52.3477	19.9809	4	33.5256	7.74808	155.418	10.9841	17.5616	4.80852	3	-119.034	23.5816	-5.04775	2.23526e-07	4	0.00206186
miR166	TCGGACCAGGCTTCATTCCCT	588.889	333.667	4	201.098	71.2211	2105.39	150.406	158.713	43.554	3	-1558.88	319.936	-4.87249	5.51005e-07	5	0.00257732
miR319	CTTGGACTGAAGGGAGCTCCT	0	0	4	0	0	3.89683	1.47309	0	0	3	-3.89683	0.850492	-4.58186	2.30433e-06	6	0.00309278
miR167	TGAAGCTGCCAGCATGATCTTA	3.01881	1.4555	4	0	0	7.94667	0.624397	0	0	3	-4.92786	1.08824	-4.52827	2.97348e-06	7	0.00360825
miR156	TTGACAGAAGATAGAGGGCAC	8.0965	0.828328	4	9.19778	0.889962	37.3151	7.95086	10.9786	0.957079	3	-27.4377	6.07098	-4.51949	3.09945e-06	8	0.00412371
miR397	TCATTGAGTGCAGCGTTGATG	0	0	4	0	0	0	0	1.45753	0.604121	3	1.45753	0.348789	4.17882	1.46511e-05	9	0.00463918
miR165	TCGGACCAGGCTTCATCCCCC	8.21102	2.79763	4	2.02191	0.196769	22.5209	1.68469	3.78268	1.56809	3	-12.5492	3.39041	-3.70137	0.000107219	10	0.00515464
miR166	TCGGACCAGGCTTCATTCCCC	2266.76	767.111	4	520	120.451	5585.51	235.777	1014.35	332.508	3	-2824.4	781.198	-3.61548	0.000149897	11	0.0056701
miR395	TGAAGTGTTTGGGGGAACTCT	0.836726	0.330265	4	2.09866	0.445464	3.72224	0.700542	1.0558	0.463861	3	-3.92837	1.09459	-3.5889	0.000166036	12	0.00618557
miR319	AACTGCCGACTCATTCACTCA	2.19	0.492965	4	27.3547	2.69026	4.78261	1.34026	17.3918	1.61292	3	-12.5556	3.50472	-3.58248	0.000170175	13	0.00670103
miR166	GGAATGTTGTCTGGCTCGAGG	85.1558	24.9634	4	47.977	4.5822	202.059	19.7759	40.9831	14.7847	3	-123.898	35.0808	-3.53177	0.000206391	14	0.00721649
miR159	TTTGGATTGAAGGGAGCTCTT	96.4461	26.5112	4	40.3995	9.41039	178.308	8.19628	34.0158	3.65789	3	-88.246	25.5327	-3.4562	0.000273929	15	0.00773196
miR166	TCGGACCAGGCTTCATTCCTC	4.33095	2.06336	4	1.18244	0.363197	11.4541	0.622406	1.97951	0.446521	3	-6.32607	1.85852	-3.40382	0.000332248	16	0.00824742
miR159	TTTGGATTGAAGGGAGCTCTC	16.1213	7.88384	4	4.98446	1.76345	35.9749	2.23264	4.01465	0.521212	3	-20.8234	6.54999	-3.17915	0.000738527	17	0.00876289
miR156	TTGACAGAAGATAGAGAGCAC	68.7463	13.8743	4	12.7326	3.52647	120.005	12.6141	12.086	0.758292	3	-51.9054	16.6937	-3.10928	0.000937729	18	0.00927835
miR169	TAGCCAAAAATGACTTGCCTG	1.81837	0.96226	4	0	0	7.51355	2.38598	0	0	3	-5.69517	1.85868	-3.0641	0.00109164	19	0.00979381
miR166	GGAATGTTGGCTGGCTCGAGG	18.233	4.12792	4	56.6172	7.9988	111.209	23.6912	53.403	19.7983	3	-96.1899	31.7907	-3.02572	0.0012402	20	0.0103093
miR156	TGACAGAAGAGAGTGAGCACT	22.1555	1.43445	4	1.45697	0.336559	32.0269	2.85874	2.98012	0.543154	3	-8.34825	2.87562	-2.90311	0.00184739	21	0.0108247
miR159	TTTGGATTGAAGGGAGCTCTA	2940.8	718.133	4	2647.41	175.277	4618.89	411.665	2127.5	112.336	3	-2197.99	762.795	-2.88149	0.00197897	22	0.0113402
miR167	TGAAGCTGCCAGCATGATCTG	2650.03	731.681	4	522.016	120.476	5133.23	470.454	744.312	165.834	3	-2260.91	802.759	-2.81642	0.00242807	23	0.0118557
miR157	GCTCTCTATGCTTCTGTCATC	783.168	239.093	4	52.9562	13.1533	331.288	44.0182	44.2406	10.1812	3	443.164	158.433	2.79717	0.00257758	24	0.0123711
miR171	TTGAGCCGCGTCAATATCTCT	7.322	3.14667	4	2.62337	0.535664	14.9976	0.647844	3.56913	0.364876	3	-6.72984	2.46729	-2.72762	0.00318963	25	0.0128866
miR164	TGGAGAAGCAGGGCACGTGCT	11.4945	5.43111	4	1.67079	0.39619	25.7189	2.92366	2.85476	0.274907	3	-13.0405	4.79099	-2.72187	0.00324567	26	0.0134021
miR398	TGTGTTCCCAGGTCGCCCCTG	0	0	4	3.83403	1.20971	0	0	20.465	9.50067	3	16.6309	6.18364	2.68951	0.00357789	27	0.0139175
miR166	TCTCGGACCAGGCTTCATTCC	224.905	76.6285	4	69.4504	13.1856	445.771	19.5477	98.6549	24.3563	3	-191.661	71.2749	-2.68904	0.00358285	28	0.014433
miR167	TGAAGCTGCCAGCATGATCTC	18.2191	9.24004	4	1.78782	0.533227	35.6538	2.61782	1.87694	0.428435	3	-17.3456	6.68663	-2.59406	0.00474244	29	0.0149485
miR398	TGTGTTCTCAGGTCGCCCCTG	3.47983	2.08054	4	1330.68	425.548	2.35532	1.3663	5479.19	2353.16	3	4149.63	1606.12	2.58364	0.00488814	30	0.0154639
miR159	AGCTGCTAAGCTATGGATCCC	0.614398	0.232595	4	4.08428	0.211449	0.855873	0.588218	2.16589	0.460989	3	-2.15987	0.844137	-2.55867	0.0052536	31	0.0159794
miR398	TATGTTCTCAGGTCGCCCCTG	0	0	4	2.50615	0.571604	0	0	13.7326	7.13002	3	11.2264	4.44654	2.52476	0.00578882	32	0.0164948
miR398	TGTGTTCTCAGGTCACCCCTG	0	0	4	4.32245	1.33505	0	0	18.7297	8.73737	3	14.4073	5.81531	2.47747	0.00661584	33	0.0170103
miR167	TGAAGCTGCCAGCATGATCTA	242.27	119.503	4	49.4183	12.9774	494.134	64.4651	36.4251	6.47985	3	-264.857	108.204	-2.44776	0.00718746	34	0.0175258
miR159	TTTGGATTGAAGGGAGCTCCT	2.47414	1.44409	4	0.516604	0.179229	5.41659	0.224909	0.826979	0.236749	3	-2.63207	1.09206	-2.41019	0.00797202	35	0.0180412
miR169	TAGCCAAAAATGACTTGCCTGC	8.10069	1.9902	4	0.694136	0.22825	29.6776	12.4881	1.82687	0.929855	3	-20.4442	8.87373	-2.3039	0.010614	36	0.0185567
miR164	TGGAGAAGCAGGGCACGTGCA	5.11192	1.32351	4	3.85415	0.694725	10.081	1.57	3.25649	0.793781	3	-5.56676	2.42759	-2.29313	0.0109204	37	0.0190722
miR166	CCGGACCAGGCTTCATTCCCC	6.00987	2.77335	4	1.79589	0.594305	12.7462	0.60037	2.41677	1.11403	3	-6.1154	2.71961	-2.24864	0.0122679	38	0.0195876
miR396	TTCCACGGCTTTCTTGAACTG	104.555	17.6145	4	197.241	40.3271	111.791	14.9916	107.293	7.6745	3	-97.1835	45.1763	-2.1512	0.01573	39	0.0201031
miR167	TGAAGCTGCCAGCATGATCTT	78.6609	38.0692	4	7.51468	2.30887	139.756	14.1246	7.05057	1.5335	3	-61.5592	29.4079	-2.09329	0.0181617	40	0.0206186
miR393	ATCATGCTATCTCTTTGGATT	2.35549	0.964351	4	6.64704	0.529949	7.82287	3.7778	5.38999	0.462134	3	-6.72444	3.23607	-2.07797	0.0188561	41	0.021134
miR168	CCCGCCTTGCATCAACTGAAT	165.547	42.3804	4	90.4792	9.39998	207.328	4.90378	59.1975	10.0934	3	-73.0627	35.2759	-2.07118	0.0191712	42	0.0216495
miR398	TGTGTTCTCAGGTCACCCCTT	4.42862	0.391062	4	12.8982	2.09692	7.74312	2.27167	8.37719	2.116	3	-7.83552	3.93941	-1.98901	0.0233501	43	0.0221649
miR171	TGATTGAGCCGCGCCAATATC	8.3719	4.41376	4	5.79921	2.44922	23.2824	2.96046	8.7669	1.21945	3	-11.9428	6.03421	-1.97918	0.0238978	44	0.0226804
miR408	TGCACTGCCTCTTCCCTGGCT	0	0	4	0	0	0	0	1.85746	1.63147	3	1.85746	0.941932	1.97197	0.0243064	45	0.0231959
miR167	TGAAGCTGCCAGCATGATCTGC	3.22513	0.944342	4	0	0	7.22222	2.77675	0	0	3	-3.9971	2.07533	-1.92601	0.0270516	46	0.0237113
miR398	CGTGTTCTCAGGTCGCCCCTG	0	0	4	4.77034	1.60569	0	0	19.8115	11.9701	3	15.0412	7.83801	1.91901	0.0274918	47	0.0242268
miR166	TCGGACCAGGCTTCATTCCCG	19.086	10.5047	4	8.20458	3.18719	30.4986	2.0142	2.947	0.902123	3	-16.6702	8.77623	-1.89947	0.0287516	48	0.0247423
miR168	TCCCGCCTTGCATCAACTGAAT	1.91917	0.182131	4	0.641688	0.158285	1.24438	0.244284	0.714364	0.13218	3	0.747463	0.399803	1.86958	0.0307714	49	0.0252577
miR167	TGAAGCTGCCAGCATGATCTGA	4.28358	1.34777	4	2.6272	0.739303	7.76483	1.66747	2.04053	0.308937	3	-4.06792	2.2418	-1.81458	0.0347945	50	0.0257732
miR156	TGACAGAAGAGAGTGAGCACA	15.4055	3.21272	4	6.12224	0.966369	24.0828	2.3099	7.2672	1.17102	3	-7.53224	4.174	-1.80456	0.0355717	51	0.0262887
miR398	TGTGTTCTCAGGTCGCCCCCG	0	0	4	18.3222	6.9667	0	0	42.0448	15.8632	3	23.7226	13.1808	1.79978	0.0359477	52	0.0268041
miR157	GCTCTCTATACTTCTGTCACC	12.0944	2.92679	4	7.92201	2.60857	23.7696	7.34489	6.402	0.639368	3	-13.1953	7.57917	-1.74099	0.0408424	53	0.0273196
miR408	ATGCACTGCCTCTTCCCTGGC	17.7684	5.23856	4	96.3475	28.0879	26.9222	17.8262	760.466	607.072	3	654.965	379.621	1.72531	0.0422358	54	0.0278351
miR162	TCGATAAACCTCTGCATCCAG	711.387	172.343	4	2505.15	520.286	869.547	36.5135	1811.73	195.887	3	-851.583	520.736	-1.63535	0.0509882	55	0.0283505
miR408	TGCACTGCCTCTTCCCTGGCTG	0	0	4	0.819272	0.241762	0.952675	0.747908	9.82114	7.86415	3	8.04919	5.11176	1.57464	0.0576694	56	0.028866
miR1515	TCATTTTTGCGTGCAATGATCC	3.57535	1.06236	4	1.13404	0.144348	6.75577	1.22607	1.53461	0.819249	3	-2.77986	1.79538	-1.54834	0.0607702	57	0.0293814
miR1515	TCATTTTTGCGTGCAATGATCC	3.57535	1.06236	4	1.13404	0.144348	6.75577	1.22607	1.53461	0.819249	3	-2.77986	1.79538	-1.54834	0.0607702	58	0.0298969
miR162	TCGATAAGCCTCTGCATCCAG	2.22142	0.859762	4	10.6623	2.59932	2.74981	0.639446	6.20888	1.70425	3	-4.98181	3.28373	-1.51712	0.0646185	59	0.0304124
miR157	GCTCTCTATGCTTCTGTCATCA	47.6685	18.4228	4	5.87995	1.91267	28.56	3.75445	6.36888	0.983582	3	19.5975	13.0512	1.50159	0.0666018	60	0.0309278
miR398	TTGTGTTCTCAGGTCACCCCT	9.6294	2.38727	4	12.2365	1.17625	9.68346	2.24752	7.14426	0.49839	3	-5.1463	3.45809	-1.48819	0.0683504	61	0.0314433
miR166	TCGGACCAGGCTTCATTCCCCT	383.837	255.501	4	53.7303	22.5704	651.432	97.2275	35.2895	9.92352	3	-286.036	202.645	-1.41151	0.0790467	62	0.0319588
miR166	TCGGACCAGGCTTCATTCCCCC	40.2406	26.1198	4	2.95022	0.921155	67.5892	11.1507	3.95183	1.17573	3	-26.347	20.7084	-1.27228	0.101636	63	0.0324742
miR167	AGATCATGCGGCAGTTTCACC	1.40154	0.548583	4	0	0	1.96138	0.308395	0	0	3	-0.559841	0.452344	-1.23764	0.107924	64	0.0329897
miR398	GGTGTTCTCAGGTCGCCCCTG	0	0	4	0.593298	0.271951	0	0	2.03621	1.85892	3	1.44291	1.23026	1.17285	0.120428	65	0.0335052
miR396	TTCCACAGCTTTCTTGAACTT	7706.35	1374.59	4	1841.99	165.765	5660.85	846.465	1266.74	200.811	3	1470.26	1387.65	1.05953	0.144679	66	0.0340206
miR166	TTGGACCAGGCTTCATTCCCC	2.90801	1.42318	4	0	0	4.68109	0.26889	2.97518	0.604873	3	1.2021	1.21606	0.98852	0.161449	67	0.0345361
miR162	TTGATAAACCTCTGCATCCAG	1.06182	0.776286	4	6.4611	2.39735	1.33339	0.229602	3.98692	1.55178	3	-2.74576	2.80074	-0.980372	0.163451	68	0.0350515
miR858	CTCGTTGTCTGTTCGACCTTG	1.87863	0.82155	4	0	0	1.22353	0.479315	0	0	3	0.655108	0.687508	0.952874	0.170327	69	0.035567
miR319	AGCTGCCGACTCATTCATTCA	2.27766	1.38952	4	7.10711	0.19854	1.66279	0.560421	4.71133	1.36042	3	-1.7809	1.91838	-0.928337	0.176616	70	0.0360825
miR171	TTGAGCCGTGCCAATATCACA	4.43515	2.40594	4	0	0	4.11456	0.38035	1.01847	0.20054	3	1.33906	1.53835	0.870451	0.192027	71	0.0365979
miR171	TGATTGAGCCGTGCCAATATC	4.80703	1.43447	4	2.18746	0.250054	8.77083	3.05415	3.54875	0.867183	3	-2.6025	3.12558	-0.832645	0.202523	72	0.0371134
miR167	TGAAGCTGCCAACATGATCTG	2.26603	0.756145	4	0.363215	0.0579135	3.26794	0.362385	0.816031	0.102567	3	-0.549089	0.679949	-0.807545	0.209676	73	0.0376289
miR396	GTTCAATAAAGCTGTGGGAAG	384.194	84.5967	4	12.0304	3.6055	329.187	27.1064	6.16295	2.07375	3	49.1396	61.2271	0.802578	0.211109	74	0.0381443
miR171	TTGAGCCGTGCCAATATCACG	26.402	6.61518	4	17.305	4.94585	29.0915	7.37227	11.1084	2.20845	3	-8.88613	11.6945	-0.759855	0.223671	75	0.0386598
miR6478	CCGACCTTAGCTCAGTTGGTG	7.27613	5.66767	4	10.2346	1.87323	3.44143	0.259364	3.31572	0.169263	3	-3.0842	4.16281	-0.740892	0.229379	76	0.0391753
miR6478	CCGACCTTAGCTCAGTTGGTG	7.27613	5.66767	4	10.2346	1.87323	3.44143	0.259364	3.31572	0.169263	3	-3.0842	4.16281	-0.740892	0.229379	77	0.0396907
miR159	TTTGGATTGAAGGGAGCTCTG	64.4883	40.7394	4	63.1102	20.7145	45.5169	0.941439	19.9565	3.15596	3	-24.1822	34.6948	-0.696998	0.242902	78	0.0402062
miR396	TTCCACAGCTTTCTTGAACGT	11.4178	4.58566	4	1.5457	0.319673	9.15151	1.25259	1.41239	0.464799	3	2.13302	3.46892	0.614893	0.269313	79	0.0407216
miR319	TTGGACTGAAGGGAGCTCCCT	188.279	20.0536	4	16.8739	2.47877	167.73	31.1302	14.2323	1.97296	3	17.9068	30.57	0.585765	0.279017	80	0.0412371
miR156	GCTCACTTCTCTTTCTGTCAGC	4.25138	1.15902	4	1.18249	0.277427	5.53134	1.82475	1.3914	0.237757	3	-1.07105	1.93047	-0.554813	0.289511	81	0.0417526
miR393	TCCAAAGGGATCGCATTGATC	9.33513	2.8767	4	0	0	10.1707	0.132997	0	0	3	-0.835619	1.51514	-0.551514	0.290641	82	0.042268
miR172	AGAATCTTGATGATGCTGCAT	24.3854	3.78963	4	3.47883	0.337647	24.9	1.93133	2.19289	0.378082	3	-1.80061	3.42309	-0.526019	0.299438	83	0.0427835
miR396	GCTCAAGAAAGCTGTGGGAAA	7.09949	1.43567	4	0	0	8.26195	2.65512	0	0	3	-1.16245	2.25077	-0.516469	0.302764	84	0.043299
miR319	TTGGACTGAAGGGAGCTCCCA	12.2064	4.2804	4	0.686088	0.0351658	9.96079	1.53187	0	0	3	1.55955	3.04493	0.512179	0.304263	85	0.0438144
miR159	GAGCTCCTTGAAGTCCAATAG	5.66859	3.49096	4	9.97612	3.56827	6.0502	1.31609	8.17547	0.345648	3	-2.18225	4.76503	-0.457973	0.323486	86	0.0443299
miR396	TTCCACGGCTTTCTTGAACTT	24.781	5.53813	4	11.3568	1.69206	16.1756	4.0305	5.7779	1.45499	3	3.02648	6.91302	0.437794	0.330768	87	0.0448454
miR319	TTGGACTGAAGGGAGCTCCTTC	2.47259	0.44263	4	1.37218	0.0703316	1.28353	0.322748	0	0	3	-0.183122	0.448259	-0.408518	0.341447	88	0.0453608
miR396	TTCCACAGCTTTCTTGAACTA	295.769	125.529	4	47.3166	16.3978	244.378	29.9544	21.0001	5.33471	3	25.0748	92.606	0.270768	0.393285	89	0.0458763
miR396	TTCCACAGCTTTCTTGAACTGT	3.7945	1.17024	4	0	0	3.60096	0.345275	0	0	3	0.193533	0.784464	0.246707	0.402567	90	0.0463918
miR156	TGCTCACTTCTCTTTCTGTCAG	306.907	81.7174	4	123.979	38.4841	327.418	29.9582	120.327	30.5827	3	-24.1622	98.0308	-0.246476	0.402657	91	0.0469072
miR319	CTTGGACTGAAGGGAGCTCCC	5.97947	1.71148	4	0	0	6.42908	1.92042	0.816031	0.102567	3	0.366417	2.02371	0.181062	0.428159	92	0.0474227
miR160	TGCCTGGCTCCCTGTATGCCA	43.4751	16.4598	4	13.6327	1.72216	50.404	10.446	23.3313	12.3681	3	2.76971	22.3959	0.12367	0.450788	93	0.0479381
miR168	TCGCTTGGTGCAGGTCGGGAA	175.578	56.1737	4	15.247	2.91946	204.05	27.9412	36.7036	30.0242	3	-7.01616	63.2387	-0.110947	0.455829	94	0.0484536
miR396	TTCCACAGCTTTCTTGAACTG	1166.64	305.202	4	116.759	30.4535	1125.4	153.697	52.5171	8.48451	3	-23.01	263.818	-0.087219	0.465249	95	0.0489691
miR168	TCGCTTGGTGCAGGTCGGGAAC	2.01216	0.447951	4	0	0	2.29078	0.491189	0.3059	0.0301149	3	0.0272783	0.52495	0.0519636	0.479279	96	0.0494845
miR396	GTTCAATAAAGCTGTGGGAAA	17.0128	6.96572	4	0.363215	0.0579135	16.9149	3.26204	0	0	3	-0.265311	5.39964	-0.049135	0.480406	97	0.05

## Sheet: Cold-Short day
miRNA family	sRNA	MEAN-CONTROL	STDEV-CONTROL	N-CONTROL	MEAN-C	STDEV-C	MEAN-SD	STDEV-SD	MEAN-C_SD	STDEV-C_SD	N-muestras	SCE	SEM SCE	z	P	rank	FDR
miR319	CTTGGACTGAAGGGAGCTCCT	0	0	4	0	0	1.42009	0.317144	0	0	3	-1.42009	0.183103	-7.75564	4.39482e-15	1	0.000515464
miR398	TATGTTCTCAGGTCGCCCCTG	0	0	4	2.50615	0.571604	0	0	0	0	3	-2.50615	0.330016	-7.59404	1.55038e-14	2	0.00103093
miR408	TGCACTGCCTCTTCCCTGGCTG	0	0	4	0.819272	0.241762	0	0	0	0	3	-0.819272	0.139581	-5.8695	2.18555e-09	3	0.00154639
miR398	TGTGTTCTCAGGTCACCCCTG	0	0	4	4.32245	1.33505	0	0	0	0	3	-4.32245	0.77079	-5.60782	1.02446e-08	4	0.00206186
miR858	CTCGTTGTCTGTTCGACCTTG	1.87863	0.82155	4	0	0	0	0	0	0	3	1.87863	0.410775	4.57339	2.39946e-06	5	0.00257732
miR398	TGTGTTCCCAGGTCGCCCCTG	0	0	4	3.83403	1.20971	0	0	0.6115	0.0686953	3	-3.22253	0.738087	-4.36606	6.32532e-06	6	0.00309278
miR319	AACTGCCGACTCATTCACTCA	2.19	0.492965	4	27.3547	2.69026	4.92195	1.77198	52.2245	4.56664	3	22.1378	5.45931	4.05505	2.50616e-05	7	0.00360825
miR169	TAGCCAAAAATGACTTGCCTG	1.81837	0.96226	4	0	0	0	0	0	0	3	1.81837	0.48113	3.77938	7.86095e-05	8	0.00412371
miR398	GGTGTTCTCAGGTCGCCCCTG	0	0	4	0.593298	0.271951	0	0	0	0	3	-0.593298	0.157011	-3.77871	7.88224e-05	9	0.00463918
miR398	TGTGTTCTCAGGTCGCCCCCG	0	0	4	18.3222	6.9667	0	0	2.01729	0.585531	3	-16.3049	4.36028	-3.73942	9.22218e-05	10	0.00515464
miR157	GCTCTCTATACTTCTGTCACC	12.0944	2.92679	4	7.92201	2.60857	33.6424	4.59148	7.5164	0.817373	3	-21.9536	6.09225	-3.60353	0.000156965	11	0.0056701
miR398	TGTGTTCTCAGGTCGCCCCTG	3.47983	2.08054	4	1330.68	425.548	1.9481	0.683826	383.967	77.2355	3	-945.186	291.717	-3.24007	0.000597494	12	0.00618557
miR398	CGTGTTCTCAGGTCGCCCCTG	0	0	4	4.77034	1.60569	0	0	1.31178	0.268782	3	-3.45857	1.08223	-3.19579	0.000697252	13	0.00670103
miR159	AGCTGCTAAGCTATGGATCCC	0.614398	0.232595	4	4.08428	0.211449	0.555014	0.0431763	5.35465	0.33398	3	1.32976	0.456129	2.91531	0.0017767	14	0.00721649
miR319	AGCTGCCGACTCATTCATTCA	2.27766	1.38952	4	7.10711	0.19854	1.57674	0.765011	11.1322	1.01481	3	4.72599	1.83696	2.57272	0.00504517	15	0.00773196
miR393	ATCATGCTATCTCTTTGGATT	2.35549	0.964351	4	6.64704	0.529949	9.31703	0.838969	9.26128	0.86614	3	-4.34731	1.77259	-2.45252	0.00709293	16	0.00824742
miR408	ATGCACTGCCTCTTCCCTGGC	17.7684	5.23856	4	96.3475	28.0879	4.70264	2.6883	26.1915	5.25681	3	-57.0903	23.423	-2.43736	0.00739741	17	0.00876289
miR398	TGTGTTCTCAGGTCACCCCTT	4.42862	0.391062	4	12.8982	2.09692	6.04199	0.837616	8.34375	1.20087	3	-6.16784	2.58311	-2.38775	0.00847583	18	0.00927835
miR396	TTCCACAGCTTTCTTGAACTGT	3.7945	1.17024	4	0	0	1.82861	0.530974	0	0	3	1.96589	0.891677	2.20471	0.0137372	19	0.00979381
miR171	TGATTGAGCCGTGCCAATATC	4.80703	1.43447	4	2.18746	0.250054	10.2223	1.39729	3.64558	0.245673	3	-3.95709	1.81016	-2.18604	0.0144063	20	0.0103093
miR396	TTCCACAGCTTTCTTGAACTG	1166.64	305.202	4	116.759	30.4535	648.534	62.6246	69.9199	25.2943	3	471.264	220.943	2.13296	0.0164638	21	0.0108247
miR167	TGAAGCTGCCAGCATGATCTC	18.2191	9.24004	4	1.78782	0.533227	6.4227	1.05706	1.6881	0.20083	3	11.6967	5.65412	2.0687	0.0192872	22	0.0113402
miR171	TTGAGCCGTGCCAATATCACA	4.43515	2.40594	4	0	0	2.27212	0.469104	1.30129	0.349937	3	3.46432	1.67584	2.06721	0.0193572	23	0.0118557
miR396	GTTCAATAAAGCTGTGGGAAA	17.0128	6.96572	4	0.363215	0.0579135	7.19241	2.12419	0.267428	0.0342454	3	9.72459	4.76247	2.04192	0.0205796	24	0.0123711
miR172	AGAATCTTGATGATGCTGCAT	24.3854	3.78963	4	3.47883	0.337647	41.5101	13.3564	1.14111	0.239324	3	-19.4624	9.93928	-1.95813	0.0251072	25	0.0128866
miR156	TTGACAGAAGATAGAGGGCAC	8.0965	0.828328	4	9.19778	0.889962	13.7316	1.72657	9.64755	1.68023	3	-5.18535	2.8949	-1.7912	0.0366305	26	0.0134021
miR396	GCTCAAGAAAGCTGTGGGAAA	7.09949	1.43567	4	0	0	10.5168	2.18653	0	0	3	-3.41733	1.98023	-1.72573	0.0421984	27	0.0139175
miR159	GAGCTCCTTGAAGTCCAATAG	5.66859	3.49096	4	9.97612	3.56827	15.4685	2.12132	11.2886	2.18401	3	-8.48739	6.2913	-1.34907	0.0886577	28	0.014433
miR393	TCCAAAGGGATCGCATTGATC	9.33513	2.8767	4	0	0	12.8246	2.92487	0	0	3	-3.48947	3.12702	-1.11591	0.13223	29	0.0149485
miR156	CTGACAGAAGAGAGTGAGCAC	1.29679	0.31111	4	0.77083	0.138945	1.31227	0.131281	0.431199	0.174081	3	-0.355108	0.412076	-0.861755	0.194411	30	0.0154639
miR396	TTCCACGGCTTTCTTGAACTG	104.555	17.6145	4	197.241	40.3271	173.258	36.0685	216.009	14.7869	3	-49.9355	61.4514	-0.812602	0.208223	31	0.0159794
miR164	TGGAGAAGCAGGGCACGTGCA	5.11192	1.32351	4	3.85415	0.694725	7.57796	1.8989	4.52451	0.303212	3	-1.79569	2.33425	-0.769278	0.220864	32	0.0164948
miR395	TGAAGTGTTTGGGGGAACTCT	0.836726	0.330265	4	2.09866	0.445464	1.14258	0.337758	1.92163	0.0194815	3	-0.482881	0.628573	-0.768218	0.221179	33	0.0170103
miR160	TGCCTGGCTCCCTGTATGCCA	43.4751	16.4598	4	13.6327	1.72216	54.6641	13.1258	12.1697	1.60598	3	-12.6521	17.7296	-0.713612	0.237734	34	0.0175258
miR319	CTTGGACTGAAGGGAGCTCCC	5.97947	1.71148	4	0	0	6.66269	0.845604	0	0	3	-0.683224	1.34395	-0.508371	0.305597	35	0.0180412
miR171	TGATTGAGCCGCGCCAATATC	8.3719	4.41376	4	5.79921	2.44922	11.0513	1.33854	6.19689	0.585225	3	-2.28174	4.73162	-0.482233	0.31482	36	0.0185567
miR166	GGAATGTTGGCTGGCTCGAGG	18.233	4.12792	4	56.6172	7.9988	48.2103	9.75461	79.1554	9.25918	3	-7.43903	17.6597	-0.421244	0.336789	37	0.0190722
miR156	GCTCACTTCTCTTTCTGTCAGC	4.25138	1.15902	4	1.18249	0.277427	3.67083	1.25633	0	0	3	-0.601934	1.46503	-0.410869	0.340584	38	0.0195876
miR157	GCTCTCTATGCTTCTGTCATCA	47.6685	18.4228	4	5.87995	1.91267	53.6776	4.8619	6.21976	1.77042	3	-5.66929	14.1449	-0.400802	0.344283	39	0.0201031
miR166	TCGGACCAGGCTTCATTCCTC	4.33095	2.06336	4	1.18244	0.363197	5.0946	1.92364	1.17861	0.272632	3	-0.767469	2.50939	-0.305839	0.379864	40	0.0206186
miR166	GGAATGTTGTCTGGCTCGAGG	85.1558	24.9634	4	47.977	4.5822	109.638	25.7366	62.0839	11.9415	3	-10.3755	36.8807	-0.281326	0.38923	41	0.021134
miR319	TTGGACTGAAGGGAGCTCCTTC	2.47259	0.44263	4	1.37218	0.0703316	2.73639	0.47838	1.46866	0.169829	3	-0.167323	0.636164	-0.263019	0.396268	42	0.0216495
miR398	TTGTGTTCTCAGGTCACCCCT	9.6294	2.38727	4	12.2365	1.17625	7.288	0.977262	9.17745	1.34739	3	-0.71766	3.21488	-0.223231	0.411678	43	0.0221649
miR159	TTTGGATTGAAGGGAGCTCTG	64.4883	40.7394	4	63.1102	20.7145	24.2949	6.07149	19.0345	1.51605	3	-3.88221	36.7099	-0.105754	0.457889	44	0.0226804
miR166	TCTCGGACCAGGCTTCATTCC	224.905	76.6285	4	69.4504	13.1856	232.399	48.0387	74.1667	10.1594	3	-2.77735	79.5276	-0.0349231	0.486071	45	0.0231959
miR156	TTGACAGAAGATAGAGAGCAC	68.7463	13.8743	4	12.7326	3.52647	70.3179	16.6439	15.1056	4.6724	3	0.801354	21.2801	0.0376574	0.48498	46	0.0237113
miR6478	CCGACCTTAGCTCAGTTGGTG	7.27613	5.66767	4	10.2346	1.87323	1.07193	0.254816	4.25184	0.325079	3	0.221428	4.25015	0.0520989	0.479225	47	0.0242268
miR6478	CCGACCTTAGCTCAGTTGGTG	7.27613	5.66767	4	10.2346	1.87323	1.07193	0.254816	4.25184	0.325079	3	0.221428	4.25015	0.0520989	0.479225	48	0.0247423
miR171	TTGAGCCGTGCCAATATCACG	26.402	6.61518	4	17.305	4.94585	27.9153	4.86072	19.4352	1.36864	3	0.616833	9.7596	0.0632027	0.474803	49	0.0252577
miR156	TTGACAGAAGAGAGTGAGCAC	467.246	63.2501	4	112.643	7.4766	489.731	60.0217	148.111	25.2365	3	12.9824	85.1655	0.152438	0.439421	50	0.0257732
miR162	TCGATAAACCTCTGCATCCAG	711.387	172.343	4	2505.15	520.286	1008.12	216.371	2893.29	86.7536	3	91.4034	561.568	0.162765	0.435352	51	0.0262887
miR162	TCGATAAGCCTCTGCATCCAG	2.22142	0.859762	4	10.6623	2.59932	2.54928	0.289625	11.6257	0.669573	3	0.635574	2.48439	0.255827	0.399042	52	0.0268041
miR156	TGCTCACTTCTCTTTCTGTCAG	306.907	81.7174	4	123.979	38.4841	308.768	32.2344	156.581	40.8289	3	30.7419	105.261	0.292055	0.385122	53	0.0273196
miR171	TTGAGCCGCGTCAATATCTCT	7.322	3.14667	4	2.62337	0.535664	6.1668	0.605159	2.3746	0.165348	3	0.906426	2.32745	0.38945	0.348472	54	0.0278351
miR165	TCGGACCAGGCTTCATCCCCC	8.21102	2.79763	4	2.02191	0.196769	6.43495	1.14338	1.28751	0.408396	3	1.04166	2.40834	0.432523	0.33268	55	0.0283505
miR159	TTTGGATTGAAGGGAGCTCTA	2940.8	718.133	4	2647.41	175.277	3025.3	415.062	3089.84	184.941	3	357.941	806.675	0.443724	0.328621	56	0.028866
miR164	TGGAGAAGCAGGGCACGTGCT	11.4945	5.43111	4	1.67079	0.39619	9.38639	0.724264	1.20123	0.201977	3	1.63853	3.47906	0.470968	0.318832	57	0.0293814
miR396	TTCCACGGCTTTCTTGAACTT	24.781	5.53813	4	11.3568	1.69206	20.102	3.18005	9.78041	1.25709	3	3.10265	6.30776	0.491878	0.311403	58	0.0298969
miR156	TGACAGAAGAGAGTGAGCACA	15.4055	3.21272	4	6.12224	0.966369	16.0708	3.326	9.77932	3.09853	3	2.99179	5.8735	0.509371	0.305246	59	0.0304124
miR166	TCTCGGACCAGGCTTCATTCT	52.3477	19.9809	4	33.5256	7.74808	33.3445	8.67197	26.7446	4.81207	3	12.2223	22.2488	0.549348	0.291383	60	0.0309278
miR168	TCCCGCCTTGCATCAACTGAAT	1.91917	0.182131	4	0.641688	0.158285	1.04931	0.330795	0	0	3	0.228165	0.373436	0.610988	0.270604	61	0.0314433
miR159	TTTGGATTGAAGGGAGCTCTC	16.1213	7.88384	4	4.98446	1.76345	10.804	0.737229	3.64279	0.978615	3	3.97563	5.95069	0.668096	0.252036	62	0.0319588
miR166	TCGGACCAGGCTTCATTCCCC	2266.76	767.111	4	520	120.451	1906.45	280.179	646.39	65.9414	3	486.699	652.931	0.745407	0.228013	63	0.0324742
miR162	TTGATAAACCTCTGCATCCAG	1.06182	0.776286	4	6.4611	2.39735	1.75082	0.717357	9.10914	0.46755	3	1.95903	2.45636	0.797533	0.212571	64	0.0329897
miR396	TTCCACAGCTTTCTTGAACGT	11.4178	4.58566	4	1.5457	0.319673	7.90975	1.9047	1.13587	0.351138	3	3.09826	3.7798	0.819689	0.206197	65	0.0335052
miR167	TGAAGCTGCCAACATGATCTG	2.26603	0.756145	4	0.363215	0.0579135	1.82919	0.291138	0.458213	0.085286	3	0.531842	0.628837	0.845754	0.198845	66	0.0340206
miR159	TTTGGATTGAAGGGAGCTCCT	2.47414	1.44409	4	0.516604	0.179229	1.02922	0.44855	0	0	3	0.928319	1.08449	0.855995	0.196	67	0.0345361
miR166	CCGGACCAGGCTTCATTCCCC	6.00987	2.77335	4	1.79589	0.594305	4.8889	1.34362	2.95384	0.115552	3	2.27893	2.57225	0.885965	0.187818	68	0.0350515
miR166	TCGGACCAGGCTTCATTCCCT	588.889	333.667	4	201.098	71.2211	287.767	72.6026	142.999	23.9369	3	243.022	263.69	0.921622	0.178363	69	0.035567
miR159	TTTGGATTGAAGGGAGCTCTT	96.4461	26.5112	4	40.3995	9.41039	64.7772	1.39738	31.6247	3.9361	3	22.8941	21.768	1.05173	0.146461	70	0.0360825
miR396	TTCCACAGCTTTCTTGAACTT	7706.35	1374.59	4	1841.99	165.765	6470.82	452.379	2026.4	528.088	3	1419.94	1349.07	1.05253	0.146278	71	0.0365979
miR167	TGAAGCTGCCAGCATGATCTGA	4.28358	1.34777	4	2.6272	0.739303	2.38917	0.0885656	1.99827	0.0168855	3	1.26549	1.1616	1.08943	0.137981	72	0.0371134
miR166	TCGGACCAGGCTTCATTCCCG	19.086	10.5047	4	8.20458	3.18719	3.86442	0.997299	1.76475	0.236568	3	8.78178	7.80486	1.12517	0.130259	73	0.0376289
miR169	TAGCCAAAGATGACTTGCCTG	11.2399	0.600232	4	0	0	9.39629	2.81839	0.561871	0.300796	3	2.40548	2.10098	1.14493	0.126118	74	0.0381443
miR166	TTGGACCAGGCTTCATTCCCC	2.90801	1.42318	4	0	0	2.4344	0.97725	1.15684	0.129518	3	1.63045	1.35059	1.20722	0.113675	75	0.0386598
miR319	TTGGACTGAAGGGAGCTCCCT	188.279	20.0536	4	16.8739	2.47877	159.84	22.9215	20.8053	3.36791	3	32.3697	26.6361	1.21526	0.112134	76	0.0391753
miR168	CCCGCCTTGCATCAACTGAAT	165.547	42.3804	4	90.4792	9.39998	107.457	14.9813	84.3469	11.2665	3	51.9577	41.7715	1.24386	0.106776	77	0.0396907
miR167	AGATCATGCGGCAGTTTCACC	1.40154	0.548583	4	0	0	0.9595	0.139326	0	0	3	0.442042	0.354731	1.24613	0.106358	78	0.0402062
miR167	TGAAGCTGCCAGCATGATCTTA	3.01881	1.4555	4	0	0	1.45632	0.893442	0	0	3	1.56249	1.24358	1.25645	0.104477	79	0.0407216
miR168	TCGCTTGGTGCAGGTCGGGAAC	2.01216	0.447951	4	0	0	1.30176	0.54162	0	0	3	0.710404	0.53668	1.3237	0.0928009	80	0.0412371
miR396	TTCCACAGCTTTCTTGAACTA	295.769	125.529	4	47.3166	16.3978	146.744	30.5568	31.0959	9.69506	3	132.804	95.4712	1.39104	0.0821066	81	0.0417526
miR167	TGAAGCTGCCAGCATGATCTG	2650.03	731.681	4	522.016	120.476	1664.75	400.725	560.39	69.1112	3	1023.65	706.658	1.44858	0.0737277	82	0.042268
miR168	TCGCTTGGTGCAGGTCGGGAA	175.578	56.1737	4	15.247	2.91946	105.992	36.807	24.2909	3.35304	3	78.63	52.9588	1.48474	0.0688065	83	0.0427835
miR166	TCGGACCAGGCTTCATTCCCCC	40.2406	26.1198	4	2.95022	0.921155	15.5974	3.35682	2.92653	0.965037	3	24.6195	16.087	1.5304	0.0629589	84	0.043299
miR319	TTGGACTGAAGGGAGCTCCCA	12.2064	4.2804	4	0.686088	0.0351658	7.21689	1.92322	1.02697	0.242221	3	5.33042	3.41072	1.56284	0.0590446	85	0.0438144
miR1515	TCATTTTTGCGTGCAATGATCC	3.57535	1.06236	4	1.13404	0.144348	2.4635	0.53451	1.87035	0.446309	3	1.84816	1.18079	1.56518	0.0587702	86	0.0443299
miR1515	TCATTTTTGCGTGCAATGATCC	3.57535	1.06236	4	1.13404	0.144348	2.4635	0.53451	1.87035	0.446309	3	1.84816	1.18079	1.56518	0.0587702	87	0.0448454
miR167	TGAAGCTGCCAGCATGATCTA	242.27	119.503	4	49.4183	12.9774	84.4574	24.8836	30.2143	6.0623	3	138.608	85.1106	1.62857	0.0517022	88	0.0453608
miR166	TCGGACCAGGCTTCATTCCCCT	383.837	255.501	4	53.7303	22.5704	99.6089	22.389	29.3256	8.97551	3	259.824	158.89	1.63525	0.0509987	89	0.0458763
miR157	GCTCTCTATGCTTCTGTCATC	783.168	239.093	4	52.9562	13.1533	517.71	36.1465	53.3282	13.896	3	265.83	156.033	1.70368	0.0442203	90	0.0463918
miR167	TGAAGCTGCCAGCATGATCTGC	3.22513	0.944342	4	0	0	1.74838	0.635365	0	0	3	1.47675	0.838999	1.76013	0.0391926	91	0.0469072
miR396	GTTCAATAAAGCTGTGGGAAG	384.194	84.5967	4	12.0304	3.6055	247.555	52.2133	14.2743	5.4491	3	138.883	77.6714	1.78808	0.0368814	92	0.0474227
miR156	TGACAGAAGAGAGTGAGCACT	22.1555	1.43445	4	1.45697	0.336559	19.2039	2.08652	2.83281	0.241411	3	4.32745	2.25557	1.91856	0.02752	93	0.0479381
miR167	TGAAGCTGCCAGCATGATCTT	78.6609	38.0692	4	7.51468	2.30887	27.026	6.65122	3.70096	1.01294	3	47.8212	24.7925	1.92885	0.0268746	94	0.0484536
miR169	TAGCCAAAAATGACTTGCCTGC	8.10069	1.9902	4	0.694136	0.22825	4.82912	0.674662	0.666372	0.267838	3	3.24381	1.67103	1.9412	0.0261169	95	0.0489691
miR408	TGCACTGCCTCTTCCCTGGCT	0	0	4	0	0	0	0	0	0	3	0	0	#DIV/0!	#DIV/0!	96	0.0494845
miR397	TCATTGAGTGCAGCGTTGATG	0	0	4	0	0	0	0	0	0	3	0	0	#DIV/0!	#DIV/0!	97	0.05

## Sheet: Drought-Salinity
miRNA family	sRNA	MEAN-CONTROL	STDEV-CONTROL	N-CONTROL	MEAN-D	STDEV-D	MEAN-SA	STDEV-SA	MEAN-D_SA	STDEV-D_SA	N-muestras	SCE	SEM SCE	z	P	rank	FDR
miR398	GGTGTTCTCAGGTCGCCCCTG	0	0	4	0.542648	0.0582779	0	0	0	0	3	-0.542648	0.0336468	-16.1278	8.1368e-59	1	0.000515464
miR397	TCATTGAGTGCAGCGTTGATG	0	0	4	13.8876	1.54334	0	0	0	0	3	-13.8876	0.891048	-15.5857	4.55209e-55	2	0.00103093
miR398	TGTGTTCTCAGGTCACCCCTG	0	0	4	4.76891	0.964584	0	0	0	0	3	-4.76891	0.556903	-8.56328	5.48513e-18	3	0.00154639
miR398	TGTGTTCTCAGGTCGCCCCTG	3.47983	2.08054	4	3143.3	536.556	2.35532	1.3663	201.398	78.9347	3	-2940.77	357.183	-8.23325	9.10985e-17	4	0.00206186
miR398	TATGTTCTCAGGTCGCCCCTG	0	0	4	2.46687	0.602036	0	0	0	0	3	-2.46687	0.347586	-7.09716	6.36723e-13	5	0.00257732
miR398	CGTGTTCTCAGGTCGCCCCTG	0	0	4	9.33503	2.4511	0	0	0	0	3	-9.33503	1.41514	-6.59653	2.10446e-11	6	0.00309278
miR398	TGTGTTCCCAGGTCGCCCCTG	0	0	4	9.52761	1.78377	0	0	0.941714	0.624516	3	-8.5859	1.39042	-6.17502	3.30777e-10	7	0.00360825
miR408	ATGCACTGCCTCTTCCCTGGC	17.7684	5.23856	4	1756.3	424.559	26.9222	17.8262	144.651	35.8688	3	-1620.8	278.739	-5.81476	3.03605e-09	8	0.00412371
miR164	TGGAGAAGCAGGGCACGTGCT	11.4945	5.43111	4	21.1952	1.59309	25.7189	2.92366	7.44904	1.01178	3	-27.9706	5.90745	-4.7348	1.09637e-06	9	0.00463918
miR166	TCGGACCAGGCTTCATTCCTC	4.33095	2.06336	4	7.10706	0.515832	11.4541	0.622406	5.29022	0.417878	3	-8.93998	1.9301	-4.63186	1.81197e-06	10	0.00515464
miR166	TCTCGGACCAGGCTTCATTCT	52.3477	19.9809	4	82.1817	5.43261	155.418	10.9841	98.2621	4.16057	3	-86.9898	21.8707	-3.97745	3.48285e-05	11	0.0056701
miR408	TGCACTGCCTCTTCCCTGGCT	0	0	4	14.9946	5.95502	0	0	1.62709	0.181015	3	-13.3675	3.54264	-3.77333	8.05429e-05	12	0.00618557
miR166	TCGGACCAGGCTTCATTCCCT	588.889	333.667	4	1070.03	66.1962	2105.39	150.406	1258.96	123.372	3	-1327.58	363.118	-3.65605	0.000128064	13	0.00670103
miR167	TGAAGCTGCCAGCATGATCTC	18.2191	9.24004	4	16.9688	0.684304	35.6538	2.61782	8.62148	0.919986	3	-25.782	7.05766	-3.65305	0.000129572	14	0.00721649
miR156	TTGACAGAAGAGAGTGAGCAC	467.246	63.2501	4	360.896	3.50303	1046.86	71.7984	604.138	29.7905	3	-336.368	92.2999	-3.64429	0.000134065	15	0.00773196
miR398	TGTGTTCTCAGGTCGCCCCCG	0	0	4	26.1618	11.3389	0	0	1.53566	0.646542	3	-24.6262	6.91981	-3.55879	0.000186281	16	0.00824742
miR156	TGACAGAAGAGAGTGAGCACT	22.1555	1.43445	4	17.1549	1.74852	32.0269	2.85874	14.363	0.33784	3	-12.6633	3.57228	-3.54488	0.000196399	17	0.00876289
miR408	TGCACTGCCTCTTCCCTGGCTG	0	0	4	27.421	11.9377	0.952675	0.747908	1.72541	0.635173	3	-26.6483	7.69074	-3.46499	0.00026513	18	0.00927835
miR166	GGAATGTTGTCTGGCTCGAGG	85.1558	24.9634	4	62.7958	6.63503	202.059	19.7759	78.3503	3.27389	3	-101.349	29.6203	-3.42162	0.00031125	19	0.00979381
miR393	TCCAAAGGGATCGCATTGATC	9.33513	2.8767	4	7.98582	0.440787	10.1707	0.132997	1.81934	0.507264	3	-7.0021	2.06249	-3.39497	0.000343183	20	0.0103093
miR171	TTGAGCCGCGTCAATATCTCT	7.322	3.14667	4	9.70725	0.39432	14.9976	0.647844	9.20436	0.456407	3	-8.17849	2.43853	-3.35386	0.000398467	21	0.0108247
miR165	TCGGACCAGGCTTCATCCCCC	8.21102	2.79763	4	9.63692	1.42213	22.5209	1.68469	11.3813	1.00473	3	-12.5655	3.77262	-3.33072	0.000433108	22	0.0113402
miR167	TGAAGCTGCCAGCATGATCTTA	3.01881	1.4555	4	3.83377	1.18355	7.94667	0.624397	1.88381	0.557369	3	-6.87782	2.09336	-3.28554	0.00050894	23	0.0118557
miR395	TGAAGTGTTTGGGGGAACTCT	0.836726	0.330265	4	0	0	3.72224	0.700542	6.65834	1.10806	3	3.77282	1.20933	3.11976	0.000904997	24	0.0123711
miR166	TCGGACCAGGCTTCATTCCCC	2266.76	767.111	4	2382.25	199.801	5585.51	235.777	3075.04	380.842	3	-2625.96	854.916	-3.0716	0.00106458	25	0.0128866
miR171	TGATTGAGCCGCGCCAATATC	8.3719	4.41376	4	13.9327	0.739474	23.2824	2.96046	12.506	2.0488	3	-16.3371	5.52591	-2.95646	0.00155598	26	0.0134021
miR159	TTTGGATTGAAGGGAGCTCCT	2.47414	1.44409	4	2.58538	0.084843	5.41659	0.224909	1.69844	0.725175	3	-3.82938	1.31956	-2.90202	0.00185383	27	0.0139175
miR157	GCTCTCTATGCTTCTGTCATC	783.168	239.093	4	96.3343	19.1887	331.288	44.0182	107.461	6.78526	3	463.006	159.957	2.89457	0.00189838	28	0.014433
miR319	CTTGGACTGAAGGGAGCTCCT	0	0	4	0.849138	0.509771	3.89683	1.47309	0.971889	0.332391	3	-3.77408	1.33671	-2.8234	0.00237586	29	0.0149485
miR167	TGAAGCTGCCAGCATGATCTT	78.6609	38.0692	4	69.1454	6.70488	139.756	14.1246	38.3503	5.56764	3	-91.8901	34.275	-2.68097	0.0036705	30	0.0154639
miR319	AGCTGCCGACTCATTCATTCA	2.27766	1.38952	4	0.762124	0.110639	1.66279	0.560421	3.5661	0.399659	3	3.41885	1.31294	2.60397	0.00460756	31	0.0159794
miR167	TGAAGCTGCCAGCATGATCTG	2650.03	731.681	4	1840.81	249.264	5133.23	470.454	2006.3	204.405	3	-2317.71	899.383	-2.577	0.00498315	32	0.0164948
miR156	TTGACAGAAGATAGAGAGCAC	68.7463	13.8743	4	42.0422	1.30989	120.005	12.6141	49.2429	4.66546	3	-44.0581	17.6698	-2.49341	0.00632604	33	0.0170103
miR166	CCGGACCAGGCTTCATTCCCC	6.00987	2.77335	4	6.12632	0.355938	12.7462	0.60037	6.12564	1.41541	3	-6.73696	2.75599	-2.44448	0.00725304	34	0.0175258
miR167	TGAAGCTGCCAGCATGATCTA	242.27	119.503	4	180.589	17.7129	494.134	64.4651	165.919	10.2495	3	-266.534	113.114	-2.35632	0.00922855	35	0.0180412
miR396	TTCCACGGCTTTCTTGAACTT	24.781	5.53813	4	17.581	0.651332	16.1756	4.0305	24.4426	2.00814	3	15.4669	6.63152	2.33234	0.0098415	36	0.0185567
miR156	CTGACAGAAGAGAGTGAGCAC	1.29679	0.31111	4	1.41307	0.57944	3.7063	0.159327	2.26485	0.239033	3	-1.55773	0.720088	-2.16324	0.0152612	37	0.0190722
miR168	TCCCGCCTTGCATCAACTGAAT	1.91917	0.182131	4	0.646345	0.0212107	1.24438	0.244284	1.08005	0.484498	3	1.10849	0.524074	2.11514	0.0172088	38	0.0195876
miR169	TAGCCAAAAATGACTTGCCTG	1.81837	0.96226	4	0	0	7.51355	2.38598	1.2698	0.494165	3	-4.42538	2.14399	-2.06409	0.0195046	39	0.0201031
miR169	TAGCCAAAAATGACTTGCCTGC	8.10069	1.9902	4	4.31601	1.08283	29.6776	12.4881	6.6669	1.13278	3	-19.2261	9.48428	-2.02715	0.0213235	40	0.0206186
miR169	TAGCCAAAGATGACTTGCCTG	11.2399	0.600232	4	10.2483	2.04967	18.4724	1.51815	10.8526	1.76823	3	-6.62818	3.38088	-1.96049	0.0249695	41	0.021134
miR1515	TCATTTTTGCGTGCAATGATCC	3.57535	1.06236	4	3.5326	0.197465	6.75577	1.22607	3.3671	0.635563	3	-3.34593	1.72	-1.94531	0.0258688	42	0.0216495
miR1515	TCATTTTTGCGTGCAATGATCC	3.57535	1.06236	4	3.5326	0.197465	6.75577	1.22607	3.3671	0.635563	3	-3.34593	1.72	-1.94531	0.0258688	43	0.0221649
miR156	TGACAGAAGAGAGTGAGCACA	15.4055	3.21272	4	9.35446	1.09252	24.0828	2.3099	10.0077	0.977025	3	-8.02393	4.13483	-1.94057	0.0261552	44	0.0226804
miR166	TCTCGGACCAGGCTTCATTCC	224.905	76.6285	4	173.95	22.9977	445.771	19.5477	243.198	30.2444	3	-151.618	80.3395	-1.88721	0.0295658	45	0.0231959
miR171	TTGAGCCGTGCCAATATCACG	26.402	6.61518	4	28.5286	3.43001	29.0915	7.37227	11.21	2.19196	3	-20.0081	10.8098	-1.85092	0.0320903	46	0.0237113
miR167	TGAAGCTGCCAGCATGATCTGC	3.22513	0.944342	4	3.38734	1.58702	7.22222	2.77675	1.82919	0.187697	3	-5.55525	3.09996	-1.79204	0.0365632	47	0.0242268
miR159	TTTGGATTGAAGGGAGCTCTC	16.1213	7.88384	4	22.9969	3.72834	35.9749	2.23264	29.8416	0.262436	3	-13.0089	7.53501	-1.72646	0.0421321	48	0.0247423
miR164	TGGAGAAGCAGGGCACGTGCA	5.11192	1.32351	4	5.73383	0.526865	10.081	1.57	6.94935	0.817991	3	-3.75358	2.34465	-1.60091	0.0546979	49	0.0252577
miR167	TGAAGCTGCCAGCATGATCTGA	4.28358	1.34777	4	4.92367	1.71138	7.76483	1.66747	4.14544	0.0999198	3	-4.25947	2.68235	-1.58796	0.0561477	50	0.0257732
miR858	CTCGTTGTCTGTTCGACCTTG	1.87863	0.82155	4	2.04834	0.377582	1.22353	0.479315	0	0	3	-1.39324	0.905505	-1.53863	0.0619475	51	0.0262887
miR396	TTCCACAGCTTTCTTGAACTGT	3.7945	1.17024	4	2.92898	0.411065	3.60096	0.345275	1.03565	0.235643	3	-1.69979	1.15784	-1.46807	0.0710429	52	0.0268041
miR160	TGCCTGGCTCCCTGTATGCCA	43.4751	16.4598	4	27.2745	3.91047	50.404	10.446	9.42892	1.52753	3	-24.7745	17.4005	-1.42378	0.0772557	53	0.0273196
miR167	TGAAGCTGCCAACATGATCTG	2.26603	0.756145	4	1.63254	0.588964	3.26794	0.362385	1.2438	0.0966183	3	-1.39065	0.983116	-1.41453	0.0786029	54	0.0278351
miR398	TGTGTTCTCAGGTCACCCCTT	4.42862	0.391062	4	3.77437	0.148078	7.74312	2.27167	4.19615	0.844483	3	-2.89272	2.08014	-1.39064	0.0821676	55	0.0283505
miR166	TCGGACCAGGCTTCATTCCCCC	40.2406	26.1198	4	38.3422	1.93778	67.5892	11.1507	33.2863	4.88513	3	-32.4044	23.437	-1.38262	0.0833908	56	0.028866
miR166	TTGGACCAGGCTTCATTCCCC	2.90801	1.42318	4	2.99369	0.332084	4.68109	0.26889	3.01682	0.39752	3	-1.74996	1.28807	-1.35859	0.0871386	57	0.0293814
miR167	AGATCATGCGGCAGTTTCACC	1.40154	0.548583	4	1.40473	0.311696	1.96138	0.308395	0.871904	0.36725	3	-1.09266	0.844334	-1.29411	0.097813	58	0.0298969
miR159	TTTGGATTGAAGGGAGCTCTT	96.4461	26.5112	4	120.543	0.424013	178.308	8.19628	170.734	11.2819	3	-31.6716	24.7461	-1.27986	0.100297	59	0.0304124
miR156	GCTCACTTCTCTTTCTGTCAGC	4.25138	1.15902	4	4.46991	1.0467	5.53134	1.82475	2.56147	0.671066	3	-3.1884	2.62479	-1.21473	0.112235	60	0.0309278
miR166	TCGGACCAGGCTTCATTCCCCT	383.837	255.501	4	338.259	34.6831	651.432	97.2275	345.198	34.883	3	-260.657	224.049	-1.16339	0.122335	61	0.0314433
miR156	TTGACAGAAGATAGAGGGCAC	8.0965	0.828328	4	13.1057	2.82906	37.3151	7.95086	33.4985	3.07224	3	-8.82581	8.41171	-1.04923	0.147036	62	0.0319588
miR396	GCTCAAGAAAGCTGTGGGAAA	7.09949	1.43567	4	2.51232	0.582728	8.26195	2.65512	0.831303	0.220863	3	-2.84347	2.71472	-1.04742	0.147452	63	0.0324742
miR393	ATCATGCTATCTCTTTGGATT	2.35549	0.964351	4	2.03166	0.883888	7.82287	3.7778	3.54037	1.07886	3	-3.95868	3.79648	-1.04272	0.148538	64	0.0329897
miR171	TTGAGCCGTGCCAATATCACA	4.43515	2.40594	4	4.27344	1.07306	4.11456	0.38035	1.65784	0.277509	3	-2.29501	2.20232	-1.04209	0.148685	65	0.0335052
miR166	GGAATGTTGGCTGGCTCGAGG	18.233	4.12792	4	24.0792	3.42139	111.209	23.6912	94.4162	7.02023	3	-22.6387	21.7705	-1.03988	0.149198	66	0.0340206
miR171	TGATTGAGCCGTGCCAATATC	4.80703	1.43447	4	5.99012	0.421907	8.77083	3.05415	7.53404	1.65572	3	-2.41988	3.68007	-0.657563	0.255409	67	0.0345361
miR159	AGCTGCTAAGCTATGGATCCC	0.614398	0.232595	4	0	0	0.855873	0.588218	0	0	3	-0.241475	0.455905	-0.529661	0.298174	68	0.0350515
miR398	TTGTGTTCTCAGGTCACCCCT	9.6294	2.38727	4	5.93491	1.8607	9.68346	2.24752	3.81383	0.982771	3	-2.17514	4.13292	-0.526296	0.299341	69	0.035567
miR159	TTTGGATTGAAGGGAGCTCTA	2940.8	718.133	4	2653.57	219.686	4618.89	411.665	3915.09	372.209	3	-416.567	938.472	-0.443878	0.328565	70	0.0360825
miR172	AGAATCTTGATGATGCTGCAT	24.3854	3.78963	4	15.7077	1.339	24.9	1.93133	14.3961	1.72903	3	-1.82627	4.78119	-0.381969	0.351242	71	0.0365979
miR157	GCTCTCTATACTTCTGTCACC	12.0944	2.92679	4	5.40045	0.357799	23.7696	7.34489	14.4344	2.6128	3	-2.64129	7.41904	-0.356015	0.360915	72	0.0371134
miR159	GAGCTCCTTGAAGTCCAATAG	5.66859	3.49096	4	2.58078	0.476399	6.0502	1.31609	2.11191	0.0650951	3	-0.850485	2.81796	-0.301809	0.381399	73	0.0376289
miR396	TTCCACAGCTTTCTTGAACGT	11.4178	4.58566	4	7.91161	1.24367	9.15151	1.25259	4.54135	1.20206	3	-1.10394	4.42805	-0.249305	0.401562	74	0.0381443
miR168	TCGCTTGGTGCAGGTCGGGAAC	2.01216	0.447951	4	0.42874	0.122264	2.29078	0.491189	0.540025	0.242249	3	-0.167336	0.718015	-0.233053	0.40786	75	0.0386598
miR319	CTTGGACTGAAGGGAGCTCCC	5.97947	1.71148	4	1.17878	0.0998492	6.42908	1.92042	1.2438	0.0966183	3	-0.384595	2.07792	-0.185086	0.426581	76	0.0391753
miR168	TCGCTTGGTGCAGGTCGGGAA	175.578	56.1737	4	30.9598	1.75684	204.05	27.9412	51.1695	2.98409	3	-8.26304	46.9558	-0.175975	0.430157	77	0.0396907
miR162	TTGATAAACCTCTGCATCCAG	1.06182	0.776286	4	1.07508	0.104155	1.33339	0.229602	1.27076	0.29564	3	-0.0758984	0.751526	-0.100992	0.459778	78	0.0402062
miR162	TCGATAAGCCTCTGCATCCAG	2.22142	0.859762	4	3.50298	1.37222	2.74981	0.639446	3.9373	0.189398	3	-0.0940665	1.70066	-0.0553116	0.477945	79	0.0407216
miR396	TTCCACAGCTTTCTTGAACTG	1166.64	305.202	4	495.782	54.1949	1125.4	153.697	536.618	132.862	3	82.0679	349.335	0.234926	0.407133	80	0.0412371
miR166	TCGGACCAGGCTTCATTCCCG	19.086	10.5047	4	27.2614	12.7172	30.4986	2.0142	44.9142	15.4047	3	6.24018	22.6515	0.275486	0.391471	81	0.0417526
miR396	GTTCAATAAAGCTGTGGGAAA	17.0128	6.96572	4	3.4643	0.992085	16.9149	3.26204	5.65736	0.0578618	3	2.29097	5.97239	0.383593	0.35064	82	0.042268
miR396	TTCCACAGCTTTCTTGAACTA	295.769	125.529	4	160.467	5.56151	244.378	29.9544	146.724	14.0496	3	37.6484	91.3813	0.411993	0.340172	83	0.0427835
miR168	CCCGCCTTGCATCAACTGAAT	165.547	42.3804	4	48.8563	7.99814	207.328	4.90378	105.26	3.76061	3	14.6231	30.8103	0.474618	0.31753	84	0.043299
miR162	TCGATAAACCTCTGCATCCAG	711.387	172.343	4	646.251	19.0219	869.547	36.5135	892.842	72.4089	3	88.4306	160.04	0.552552	0.290285	85	0.0438144
miR319	TTGGACTGAAGGGAGCTCCCT	188.279	20.0536	4	78.545	9.0152	167.73	31.1302	80.8118	7.44796	3	22.8152	37.5048	0.608327	0.271485	86	0.0443299
miR319	AACTGCCGACTCATTCACTCA	2.19	0.492965	4	1.60752	0.218069	4.78261	1.34026	5.49714	1.38836	3	1.29701	1.94775	0.665901	0.252737	87	0.0448454
miR319	TTGGACTGAAGGGAGCTCCCA	12.2064	4.2804	4	3.77811	0.267707	9.96079	1.53187	4.31667	1.64948	3	2.78419	4.13151	0.673892	0.25019	88	0.0453608
miR156	TGCTCACTTCTCTTTCTGTCAG	306.907	81.7174	4	142.401	3.3645	327.418	29.9582	212.982	5.31477	3	50.0704	63.166	0.792679	0.213983	89	0.0458763
miR6478	CCGACCTTAGCTCAGTTGGTG	7.27613	5.66767	4	2.05567	0.875239	3.44143	0.259364	3.80907	0.672112	3	5.5881	3.87694	1.44137	0.0747405	90	0.0463918
miR6478	CCGACCTTAGCTCAGTTGGTG	7.27613	5.66767	4	2.05567	0.875239	3.44143	0.259364	3.80907	0.672112	3	5.5881	3.87694	1.44137	0.0747405	91	0.0469072
miR396	GTTCAATAAAGCTGTGGGAAG	384.194	84.5967	4	63.4658	8.20037	329.187	27.1064	107.734	8.17312	3	99.2749	67.4014	1.47289	0.0703903	92	0.0474227
miR396	TTCCACAGCTTTCTTGAACTT	7706.35	1374.59	4	4657.87	288.769	5660.85	846.465	5079.25	516.91	3	2466.88	1641.16	1.50313	0.066403	93	0.0479381
miR396	TTCCACGGCTTTCTTGAACTG	104.555	17.6145	4	185.738	14.9907	111.791	14.9916	255.67	17.4997	3	62.6968	36.2209	1.73095	0.04173	94	0.0484536
miR319	TTGGACTGAAGGGAGCTCCTTC	2.47259	0.44263	4	1.61126	0.502402	1.28353	0.322748	2.92513	1.25458	3	2.50292	1.42205	1.76008	0.0391972	95	0.0489691
miR159	TTTGGATTGAAGGGAGCTCTG	64.4883	40.7394	4	41.5326	8.78004	45.5169	0.941439	103.033	33.1084	3	80.4723	45.0975	1.78441	0.0371789	96	0.0494845
miR157	GCTCTCTATGCTTCTGTCATCA	47.6685	18.4228	4	7.97475	0.672481	28.56	3.75445	10.2131	0.298081	3	21.3469	11.9394	1.78794	0.0368931	97	0.05

## Sheet: Drought-Monosporascus
miRNA family	sRNA	MEAN-CONTROL	STDEV-CONTROL	N-CONTROL	MEAN-D	STDEV-D	MEAN-MON	STDEV-MON	MEAN-D_MON	STDEV-D_MON	N-muestras	SCE	SEM SCE	z	P	rank	FDR
miR168	TCCCGCCTTGCATCAACTGAAT	1.91917	0.182131	4	0.646345	0.0212107	0	0	0	0	3	1.27282	0.103312	12.3202	0	1	0.000515464
miR398	GGTGTTCTCAGGTCGCCCCTG	0	0	4	0.542648	0.0582779	0	0	0	0	3	-0.542648	0.0336468	-16.1278	8.1368e-59	2	0.00103093
miR397	TCATTGAGTGCAGCGTTGATG	0	0	4	13.8876	1.54334	0	0	4.77557	0.491842	3	-9.11204	1.17501	-7.75484	4.42257e-15	3	0.00154639
miR168	TCGCTTGGTGCAGGTCGGGAAC	2.01216	0.447951	4	0.42874	0.122264	0	0	0	0	3	1.58342	0.294564	5.37547	3.81906e-08	4	0.00206186
miR157	GCTCTCTATACTTCTGTCACC	12.0944	2.92679	4	5.40045	0.357799	6.85155	2.27779	16.6761	1.00183	3	16.5185	3.56346	4.63551	1.78028e-06	5	0.00257732
miR166	TCGGACCAGGCTTCATTCCTC	4.33095	2.06336	4	7.10706	0.515832	7.28304	0.1786	1.55228	0.76006	3	-8.50687	1.87143	-4.54565	2.73831e-06	6	0.00309278
miR408	ATGCACTGCCTCTTCCCTGGC	17.7684	5.23856	4	1756.3	424.559	5.65204	0.813423	328.049	134.762	3	-1416.14	326.013	-4.3438	7.00194e-06	7	0.00360825
miR1515	TCATTTTTGCGTGCAATGATCC	3.57535	1.06236	4	3.5326	0.197465	5.99942	0.260196	1.27927	0.541451	3	-4.6774	1.10802	-4.22143	1.21381e-05	8	0.00412371
miR1515	TCATTTTTGCGTGCAATGATCC	3.57535	1.06236	4	3.5326	0.197465	5.99942	0.260196	1.27927	0.541451	3	-4.6774	1.10802	-4.22143	1.21381e-05	9	0.00463918
miR169	TAGCCAAAGATGACTTGCCTG	11.2399	0.600232	4	10.2483	2.04967	14.5848	1.59775	3.13196	0.344497	3	-10.4613	2.60485	-4.01608	2.95869e-05	10	0.00515464
miR157	GCTCTCTATGCTTCTGTCATC	783.168	239.093	4	96.3343	19.1887	215.939	60.1651	220.983	19.3755	3	691.877	176.548	3.91892	4.44738e-05	11	0.0056701
miR171	TGATTGAGCCGCGCCAATATC	8.3719	4.41376	4	13.9327	0.739474	14.5973	1.76949	4.85491	0.641965	3	-15.3031	4.02607	-3.80102	7.2052e-05	12	0.00618557
miR166	TCTCGGACCAGGCTTCATTCT	52.3477	19.9809	4	82.1817	5.43261	86.7895	18.2908	21.3474	6.35723	3	-95.2761	27.3575	-3.48263	0.000248257	13	0.00670103
miR159	TTTGGATTGAAGGGAGCTCTT	96.4461	26.5112	4	120.543	0.424013	114.783	14.9773	55.0165	3.90971	3	-83.8629	24.4048	-3.43632	0.000294835	14	0.00721649
miR166	GGAATGTTGGCTGGCTCGAGG	18.233	4.12792	4	24.0792	3.42139	46.478	14.6714	8.60811	0.86129	3	-43.7161	13.0071	-3.36093	0.000388404	15	0.00773196
miR165	TCGGACCAGGCTTCATCCCCC	8.21102	2.79763	4	9.63692	1.42213	13.4511	2.01543	3.02821	0.284299	3	-11.8487	3.54763	-3.3399	0.000419038	16	0.00824742
miR166	TCGGACCAGGCTTCATTCCCC	2266.76	767.111	4	2382.25	199.801	3569.23	553.869	720.108	124.579	3	-2964.6	890.613	-3.32872	0.000436231	17	0.00876289
miR319	CTTGGACTGAAGGGAGCTCCT	0	0	4	0.849138	0.509771	1.56374	0.806056	0	0	3	-2.41288	0.759693	-3.17613	0.000746278	18	0.00927835
miR166	TCGGACCAGGCTTCATTCCCT	588.889	333.667	4	1070.03	66.1962	1033.24	311.737	222.06	75.3744	3	-1292.33	428.55	-3.01558	0.00128242	19	0.00979381
miR164	TGGAGAAGCAGGGCACGTGCT	11.4945	5.43111	4	21.1952	1.59309	12.0588	1.89884	5.84422	0.980866	3	-15.9153	5.29792	-3.00406	0.00133203	20	0.0103093
miR159	AGCTGCTAAGCTATGGATCCC	0.614398	0.232595	4	0	0	0.26397	0.00493867	0	0	3	0.350429	0.119149	2.94111	0.00163522	21	0.0108247
miR157	GCTCTCTATGCTTCTGTCATCA	47.6685	18.4228	4	7.97475	0.672481	17.3936	2.96984	10.5013	0.614664	3	32.8015	11.6692	2.81095	0.00246976	22	0.0113402
miR171	TTGAGCCGTGCCAATATCACG	26.402	6.61518	4	28.5286	3.43001	28.1943	1.31713	12.6312	0.79832	3	-17.6898	6.50926	-2.71764	0.00328744	23	0.0118557
miR398	TGTGTTCTCAGGTCACCCCTG	0	0	4	4.76891	0.964584	0	0	2.72508	0.338929	3	-2.04383	0.752583	-2.71575	0.00330629	24	0.0123711
miR398	TGTGTTCTCAGGTCGCCCCTG	3.47983	2.08054	4	3143.3	536.556	2.95186	1.70045	1880.74	296.363	3	-1262.03	482.908	-2.61339	0.00448243	25	0.0128866
miR398	TGTGTTCTCAGGTCGCCCCCG	0	0	4	26.1618	11.3389	0	0	8.24235	0.560303	3	-17.9195	6.87002	-2.60836	0.00454887	26	0.0134021
miR166	CCGGACCAGGCTTCATTCCCC	6.00987	2.77335	4	6.12632	0.355938	8.94729	1.09127	2.13454	0.776439	3	-6.9292	2.6705	-2.59472	0.00473339	27	0.0139175
miR408	TGCACTGCCTCTTCCCTGGCTG	0	0	4	27.421	11.9377	0	0	6.68392	2.21636	3	-20.7371	8.17183	-2.53763	0.00558025	28	0.014433
miR408	TGCACTGCCTCTTCCCTGGCT	0	0	4	14.9946	5.95502	0	0	3.53996	2.0044	3	-11.4547	4.59537	-2.49265	0.00633966	29	0.0149485
miR167	TGAAGCTGCCAGCATGATCTGA	4.28358	1.34777	4	4.92367	1.71138	7.81946	1.95546	0.972015	0.406132	3	-7.48753	3.02542	-2.47487	0.00666414	30	0.0154639
miR166	GGAATGTTGTCTGGCTCGAGG	85.1558	24.9634	4	62.7958	6.63503	123.981	14.614	33.741	4.97234	3	-67.8803	27.6206	-2.4576	0.0069935	31	0.0159794
miR166	TTGGACCAGGCTTCATTCCCC	2.90801	1.42318	4	2.99369	0.332084	4.14352	0.757535	0.82516	0.118727	3	-3.40405	1.40923	-2.41554	0.00785604	32	0.0164948
miR166	TCTCGGACCAGGCTTCATTCC	224.905	76.6285	4	173.95	22.9977	305.365	43.4967	56.2792	10.8123	3	-198.131	82.9473	-2.38863	0.00845561	33	0.0170103
miR169	TAGCCAAAAATGACTTGCCTGC	8.10069	1.9902	4	4.31601	1.08283	13.127	2.85286	1.29326	0.269924	3	-8.04902	3.42321	-2.35131	0.00935374	34	0.0175258
miR319	AACTGCCGACTCATTCACTCA	2.19	0.492965	4	1.60752	0.218069	3.26909	0.95219	0.503917	0.0704579	3	-2.1827	0.962811	-2.26701	0.0116949	35	0.0180412
miR167	TGAAGCTGCCAGCATGATCTG	2650.03	731.681	4	1840.81	249.264	3481.54	551.451	742.573	43.4329	3	-1929.75	853.209	-2.26175	0.0118563	36	0.0185567
miR167	TGAAGCTGCCAGCATGATCTTA	3.01881	1.4555	4	3.83377	1.18355	3.45972	0.903595	0	0	3	-4.27468	1.93276	-2.2117	0.0134937	37	0.0190722
miR396	GTTCAATAAAGCTGTGGGAAG	384.194	84.5967	4	63.4658	8.20037	232.931	30.2449	65.1243	8.94292	3	152.921	69.6579	2.19532	0.0140703	38	0.0195876
miR395	TGAAGTGTTTGGGGGAACTCT	0.836726	0.330265	4	0	0	1.12979	0.14513	1.17081	0.287346	3	0.877747	0.414823	2.11596	0.0171742	39	0.0201031
miR396	GTTCAATAAAGCTGTGGGAAA	17.0128	6.96572	4	3.4643	0.992085	4.67508	1.67569	3.08631	1.10709	3	11.9597	5.66228	2.11217	0.0173357	40	0.0206186
miR156	CTGACAGAAGAGAGTGAGCAC	1.29679	0.31111	4	1.41307	0.57944	1.30775	0.325613	0	0	3	-1.42403	0.678087	-2.10006	0.0178616	41	0.021134
miR156	TTGACAGAAGATAGAGGGCAC	8.0965	0.828328	4	13.1057	2.82906	12.4004	1.57513	10.3145	0.810916	3	-7.09505	3.42511	-2.07148	0.0191568	42	0.0216495
miR171	TGATTGAGCCGTGCCAATATC	4.80703	1.43447	4	5.99012	0.421907	6.54338	1.11551	3.71422	0.594822	3	-4.01225	1.94828	-2.05938	0.019729	43	0.0221649
miR164	TGGAGAAGCAGGGCACGTGCA	5.11192	1.32351	4	5.73383	0.526865	5.9053	1.19074	2.74849	0.507592	3	-3.77872	1.94647	-1.94132	0.0261099	44	0.0226804
miR167	TGAAGCTGCCAGCATGATCTGC	3.22513	0.944342	4	3.38734	1.58702	5.05108	0.267627	2.07019	0.161925	3	-3.1431	1.63644	-1.9207	0.0273848	45	0.0231959
miR159	TTTGGATTGAAGGGAGCTCTC	16.1213	7.88384	4	22.9969	3.72834	19.8497	2.8548	10.8649	1.95749	3	-15.8604	8.87286	-1.78752	0.0369267	46	0.0237113
miR858	CTCGTTGTCTGTTCGACCTTG	1.87863	0.82155	4	2.04834	0.377582	1.92771	0.205751	0.728117	0.0941837	3	-1.3693	0.80194	-1.70749	0.0438654	47	0.0242268
miR162	TCGATAAGCCTCTGCATCCAG	2.22142	0.859762	4	3.50298	1.37222	4.28982	1.73042	1.52887	0.288935	3	-4.0425	2.38801	-1.69284	0.0452434	48	0.0247423
miR398	TGTGTTCCCAGGTCGCCCCTG	0	0	4	9.52761	1.78377	0	0	5.94951	1.89462	3	-3.5781	2.12372	-1.68483	0.0460109	49	0.0252577
miR159	TTTGGATTGAAGGGAGCTCTA	2940.8	718.133	4	2653.57	219.686	3491.62	493.775	1736.7	206.055	3	-1467.69	889.949	-1.64919	0.0495547	50	0.0257732
miR156	TGACAGAAGAGAGTGAGCACT	22.1555	1.43445	4	17.1549	1.74852	19.4367	1.6967	9.27088	0.945085	3	-5.16514	3.25197	-1.58831	0.0561077	51	0.0262887
miR398	CGTGTTCTCAGGTCGCCCCTG	0	0	4	9.33503	2.4511	0	0	5.90228	1.38741	3	-3.43275	2.21617	-1.54896	0.0606956	52	0.0268041
miR398	TATGTTCTCAGGTCGCCCCTG	0	0	4	2.46687	0.602036	0	0	1.59738	0.429018	3	-0.869489	0.595279	-1.46064	0.072057	53	0.0273196
miR167	TGAAGCTGCCAGCATGATCTC	18.2191	9.24004	4	16.9688	0.684304	19.9834	3.53916	7.45202	1.35523	3	-11.2811	7.84088	-1.43875	0.0751102	54	0.0278351
miR162	TCGATAAACCTCTGCATCCAG	711.387	172.343	4	646.251	19.0219	943.046	195.113	543.623	51.8468	3	-334.287	239.736	-1.39439	0.0815994	55	0.0283505
miR156	TTGACAGAAGAGAGTGAGCAC	467.246	63.2501	4	360.896	3.50303	542.218	119.855	280.084	16.764	3	-155.785	112.525	-1.38445	0.0831101	56	0.028866
miR167	TGAAGCTGCCAACATGATCTG	2.26603	0.756145	4	1.63254	0.588964	3.26162	0.649904	0.788343	0.416054	3	-1.83979	1.33354	-1.37963	0.0838509	57	0.0293814
miR166	TCGGACCAGGCTTCATTCCCG	19.086	10.5047	4	27.2614	12.7172	39.281	34.4583	4.9049	0.962439	3	-42.5514	33.0448	-1.28769	0.0989274	58	0.0298969
miR167	AGATCATGCGGCAGTTTCACC	1.40154	0.548583	4	1.40473	0.311696	1.51194	0.178325	0.795047	0.169904	3	-0.720074	0.6553	-1.09885	0.135917	59	0.0304124
miR156	GCTCACTTCTCTTTCTGTCAGC	4.25138	1.15902	4	4.46991	1.0467	4.21484	1.10148	1.89222	0.875848	3	-2.54114	2.32544	-1.09276	0.13725	60	0.0309278
miR162	TTGATAAACCTCTGCATCCAG	1.06182	0.776286	4	1.07508	0.104155	1.57774	0.654324	0.728117	0.0941837	3	-0.862888	0.880428	-0.980078	0.163524	61	0.0314433
miR171	TTGAGCCGCGTCAATATCTCT	7.322	3.14667	4	9.70725	0.39432	6.61539	0.860212	6.57333	0.447082	3	-2.42731	2.55576	-0.949742	0.171122	62	0.0319588
miR156	TTGACAGAAGATAGAGAGCAC	68.7463	13.8743	4	42.0422	1.30989	66.6765	22.353	19.771	2.31016	3	-20.2013	21.9327	-0.921058	0.17851	63	0.0324742
miR167	TGAAGCTGCCAGCATGATCTT	78.6609	38.0692	4	69.1454	6.70488	62.0784	10.5721	25.2616	7.47168	3	-27.3014	33.3233	-0.819288	0.206311	64	0.0329897
miR166	TCGGACCAGGCTTCATTCCCCC	40.2406	26.1198	4	38.3422	1.93778	32.3934	7.44683	13.2938	4.60976	3	-17.2012	21.1396	-0.813698	0.207909	65	0.0335052
miR396	TTCCACGGCTTTCTTGAACTG	104.555	17.6145	4	185.738	14.9907	172.912	37.0178	215.958	24.7547	3	-38.1368	53.1265	-0.717849	0.236425	66	0.0340206
miR167	TGAAGCTGCCAGCATGATCTA	242.27	119.503	4	180.589	17.7129	193.394	43.1599	60.4784	9.20689	3	-71.2348	100.212	-0.710841	0.238591	67	0.0345361
miR319	TTGGACTGAAGGGAGCTCCTTC	2.47259	0.44263	4	1.61126	0.502402	2.19371	0.020362	0.927909	0.277658	3	-0.404476	0.683439	-0.591825	0.276984	68	0.0350515
miR319	AGCTGCCGACTCATTCATTCA	2.27766	1.38952	4	0.762124	0.110639	2.89556	0.86556	0.722411	0.0409059	3	-0.657606	1.28199	-0.512959	0.30399	69	0.035567
miR393	TCCAAAGGGATCGCATTGATC	9.33513	2.8767	4	7.98582	0.440787	6.58316	0.282811	4.05674	1.09947	3	-1.17711	2.4909	-0.472564	0.318262	70	0.0360825
miR166	TCGGACCAGGCTTCATTCCCCT	383.837	255.501	4	338.259	34.6831	264.859	102.667	116.437	36.6801	3	-102.844	228.227	-0.450624	0.32613	71	0.0365979
miR171	TTGAGCCGTGCCAATATCACA	4.43515	2.40594	4	4.27344	1.07306	2.95548	0.728568	1.55015	0.932783	3	-1.24362	2.78168	-0.447073	0.327411	72	0.0371134
miR396	TTCCACAGCTTTCTTGAACTGT	3.7945	1.17024	4	2.92898	0.411065	2.93185	0.268402	1.63891	0.0545403	3	-0.42742	1.0089	-0.42365	0.335911	73	0.0376289
miR156	TGACAGAAGAGAGTGAGCACA	15.4055	3.21272	4	9.35446	1.09252	14.76	2.32492	6.89245	1.24193	3	-1.81646	4.29644	-0.422783	0.336227	74	0.0381443
miR159	TTTGGATTGAAGGGAGCTCTG	64.4883	40.7394	4	41.5326	8.78004	60.0247	43.8053	16.8542	1.73806	3	-20.2148	51.7333	-0.390749	0.347991	75	0.0386598
miR159	TTTGGATTGAAGGGAGCTCCT	2.47414	1.44409	4	2.58538	0.084843	2.38384	0.914934	2.06448	0.280965	3	-0.430592	1.46148	-0.294628	0.384139	76	0.0391753
miR393	ATCATGCTATCTCTTTGGATT	2.35549	0.964351	4	2.03166	0.883888	1.91163	0.129774	1.31196	0.332336	3	-0.275844	1.25929	-0.219048	0.413306	77	0.0396907
miR172	AGAATCTTGATGATGCTGCAT	24.3854	3.78963	4	15.7077	1.339	22.3887	1.86278	12.826	1.46289	3	-0.885034	4.58796	-0.192904	0.423517	78	0.0402062
miR398	TTGTGTTCTCAGGTCACCCCT	9.6294	2.38727	4	5.93491	1.8607	7.36107	1.74428	3.66558	0.883479	3	-0.00100537	3.78505	-0.000265615	0.499894	79	0.0407216
miR169	TAGCCAAAAATGACTTGCCTG	1.81837	0.96226	4	0	0	1.74975	0.243265	0	0	3	0.0686245	0.621579	0.110403	0.543955	80	0.0412371
miR396	TTCCACAGCTTTCTTGAACTG	1166.64	305.202	4	495.782	54.1949	1071.96	65.4994	439.53	38.3143	3	38.4286	243.827	0.157606	0.562616	81	0.0417526
miR319	TTGGACTGAAGGGAGCTCCCT	188.279	20.0536	4	78.545	9.0152	147.024	21.3168	46.2959	2.84862	3	9.00508	29.1836	0.308566	0.621174	82	0.042268
miR160	TGCCTGGCTCCCTGTATGCCA	43.4751	16.4598	4	27.2745	3.91047	26.7546	5.48392	15.2064	1.70911	3	4.65245	14.6405	0.317779	0.624674	83	0.0427835
miR168	CCCGCCTTGCATCAACTGAAT	165.547	42.3804	4	48.8563	7.99814	129.484	10.2819	26.5574	2.94747	3	13.7643	33.4459	0.41154	0.659662	84	0.043299
miR396	TTCCACAGCTTTCTTGAACGT	11.4178	4.58566	4	7.91161	1.24367	12.3365	6.37214	12.3138	2.30536	3	3.48352	8.02082	0.43431	0.667968	85	0.0438144
miR319	CTTGGACTGAAGGGAGCTCCC	5.97947	1.71148	4	1.17878	0.0998492	4.14764	0.716741	0	0	3	0.653042	1.3272	0.492046	0.688656	86	0.0443299
miR398	TGTGTTCTCAGGTCACCCCTT	4.42862	0.391062	4	3.77437	0.148078	5.30156	0.539109	5.09269	0.259214	3	0.445386	0.741936	0.600303	0.725848	87	0.0448454
miR159	GAGCTCCTTGAAGTCCAATAG	5.66859	3.49096	4	2.58078	0.476399	3.2898	0.607451	2.05819	0.580389	3	1.8562	2.70633	0.685874	0.753604	88	0.0453608
miR6478	CCGACCTTAGCTCAGTTGGTG	7.27613	5.66767	4	2.05567	0.875239	2.28035	1.66099	0.808042	0.276182	3	3.74815	4.45758	0.840849	0.799784	89	0.0458763
miR6478	CCGACCTTAGCTCAGTTGGTG	7.27613	5.66767	4	2.05567	0.875239	2.28035	1.66099	0.808042	0.276182	3	3.74815	4.45758	0.840849	0.799784	90	0.0463918
miR396	TTCCACAGCTTTCTTGAACTA	295.769	125.529	4	160.467	5.56151	172.799	54.3539	186.617	27.8602	3	149.12	113.442	1.3145	0.905661	91	0.0469072
miR396	TTCCACAGCTTTCTTGAACTT	7706.35	1374.59	4	4657.87	288.769	7025.24	939.198	6529.57	661.078	3	2552.82	1777.94	1.43583	0.924475	92	0.0474227
miR396	GCTCAAGAAAGCTGTGGGAAA	7.09949	1.43567	4	2.51232	0.582728	4.0852	0.317621	1.53616	0.182511	3	2.03814	1.34303	1.51757	0.935439	93	0.0479381
miR319	TTGGACTGAAGGGAGCTCCCA	12.2064	4.2804	4	3.77811	0.267707	6.62888	0.402809	3.01838	0.669543	3	4.81781	2.91388	1.6534	0.950875	94	0.0484536
miR396	TTCCACGGCTTTCTTGAACTT	24.781	5.53813	4	17.581	0.651332	21.2403	2.82982	26.1155	4.18531	3	12.0752	7.1953	1.67821	0.953347	95	0.0489691
miR156	TGCTCACTTCTCTTTCTGTCAG	306.907	81.7174	4	142.401	3.3645	207.825	32.3559	167.121	12.4034	3	123.802	68.643	1.80357	0.96435	96	0.0494845
miR168	TCGCTTGGTGCAGGTCGGGAA	175.578	56.1737	4	30.9598	1.75684	91.5943	20.7494	24.7502	1.89333	3	77.7738	42.1739	1.84412	0.967417	97	0.05

## Sheet: Cold-Salinity-Short day
miRNA family	sRNA	MEAN-CONTROL	STDEV-CONTROL	N-CONTROL	MEAN-C	STDEV-C	MEAN-SA	STDEV-SA	MEAN-SD	STDEV-SD	MEAN-C_SA_SD	STDEV-C_SA_SD	N-muestras	SCE	SEM SCE	z	P	rank	FDR
miR156	TTGACAGAAGAGAGTGAGCAC	467.246	63.2501	4	112.643	7.4766	1046.86	71.7984	489.731	60.0217	166.442	22.6298	3	-1015.54	125.113	-8.11698	2.38965e-16	1	0.000515464
miR156	TGACAGAAGAGAGTGAGCACT	22.1555	1.43445	4	1.45697	0.336559	32.0269	2.85874	19.2039	2.08652	2.5452	0.417394	3	-27.9871	4.00767	-6.98338	1.44079e-12	2	0.00103093
miR156	TTGACAGAAGATAGAGGGCAC	8.0965	0.828328	4	9.19778	0.889962	37.3151	7.95086	13.7316	1.72657	8.8179	1.14003	3	-43.3301	7.17344	-6.04035	7.6891e-10	3	0.00154639
miR166	GGAATGTTGGCTGGCTCGAGG	18.233	4.12792	4	56.6172	7.9988	111.209	23.6912	48.2103	9.75461	20.2745	6.63429	3	-177.529	29.8223	-5.95288	1.31729e-09	4	0.00206186
miR166	TCGGACCAGGCTTCATTCCCC	2266.76	767.111	4	520	120.451	5585.51	235.777	1906.45	280.179	964.774	106.293	3	-4780.43	812.353	-5.88467	1.99429e-09	5	0.00257732
miR159	TTTGGATTGAAGGGAGCTCTT	96.4461	26.5112	4	40.3995	9.41039	178.308	8.19628	64.7772	1.39738	37.5194	3.54543	3	-149.52	26.2746	-5.69066	6.32751e-09	6	0.00309278
miR166	GGAATGTTGTCTGGCTCGAGG	85.1558	24.9634	4	47.977	4.5822	202.059	19.7759	109.638	25.7366	25.6288	6.10052	3	-248.89	44.926	-5.54	1.51238e-08	7	0.00360825
miR169	TAGCCAAAGATGACTTGCCTG	11.2399	0.600232	4	0	0	18.4724	1.51815	9.39629	2.81839	0.988146	0.17696	3	-15.6406	2.90599	-5.3822	3.67898e-08	8	0.00412371
miR398	TGTGTTCCCAGGTCGCCCCTG	0	0	4	3.83403	1.20971	0	0	0	0	17.4157	3.48198	3	13.5817	2.70875	5.01402	2.66528e-07	9	0.00463918
miR159	AGCTGCTAAGCTATGGATCCC	0.614398	0.232595	4	4.08428	0.211449	0.855873	0.588218	0.555014	0.0431763	1.39341	0.204508	3	-3.48736	0.720986	-4.83693	6.59288e-07	10	0.00515464
miR157	GCTCTCTATACTTCTGTCACC	12.0944	2.92679	4	7.92201	2.60857	23.7696	7.34489	33.6424	4.59148	4.06833	0.609113	3	-49.1713	10.2126	-4.81477	7.36837e-07	11	0.0056701
miR396	TTCCACGGCTTTCTTGAACTG	104.555	17.6145	4	197.241	40.3271	111.791	14.9916	173.258	36.0685	60.146	10.4565	3	-317.589	67.6066	-4.6976	1.31619e-06	12	0.00618557
miR165	TCGGACCAGGCTTCATCCCCC	8.21102	2.79763	4	2.02191	0.196769	22.5209	1.68469	6.43495	1.14338	7.26917	0.30279	3	-15.4976	3.32002	-4.66794	1.52121e-06	13	0.00670103
miR159	TTTGGATTGAAGGGAGCTCTA	2940.8	718.133	4	2647.41	175.277	4618.89	411.665	3025.3	415.062	2371.28	231.691	3	-4979.51	1071.34	-4.64792	1.67646e-06	14	0.00721649
miR408	TGCACTGCCTCTTCCCTGGCT	0	0	4	0	0	0	0	0	0	1.3118	0.490342	3	1.3118	0.283099	4.63373	1.79571e-06	15	0.00773196
miR393	ATCATGCTATCTCTTTGGATT	2.35549	0.964351	4	6.64704	0.529949	7.82287	3.7778	9.31703	0.838969	2.71983	1.01984	3	-18.7116	4.04244	-4.6288	1.83895e-06	16	0.00824742
miR166	TCTCGGACCAGGCTTCATTCC	224.905	76.6285	4	69.4504	13.1856	445.771	19.5477	232.399	48.0387	95.8417	12.6275	3	-426.873	92.2385	-4.62793	1.84668e-06	17	0.00876289
miR164	TGGAGAAGCAGGGCACGTGCT	11.4945	5.43111	4	1.67079	0.39619	25.7189	2.92366	9.38639	0.724264	2.47042	0.248927	3	-22.8112	5.19414	-4.39171	5.62304e-06	18	0.00927835
miR398	GGTGTTCTCAGGTCGCCCCTG	0	0	4	0.593298	0.271951	0	0	0	0	2.7992	0.606093	3	2.2059	0.506939	4.35142	6.76304e-06	19	0.00979381
miR167	TGAAGCTGCCAGCATGATCTG	2650.03	731.681	4	522.016	120.476	5133.23	470.454	1664.75	400.725	580.178	11.0029	3	-4089.79	944.726	-4.32908	7.4867e-06	20	0.0103093
miR398	CGTGTTCTCAGGTCGCCCCTG	0	0	4	4.77034	1.60569	0	0	0	0	20.7652	4.81039	3	15.9948	3.70433	4.31788	7.87684e-06	21	0.0108247
miR168	CCCGCCTTGCATCAACTGAAT	165.547	42.3804	4	90.4792	9.39998	207.328	4.90378	107.457	14.9813	70.9903	2.41263	3	-168.727	39.4909	-4.27256	9.66216e-06	22	0.0113402
miR393	TCCAAAGGGATCGCATTGATC	9.33513	2.8767	4	0	0	10.1707	0.132997	12.8246	2.92487	0	0	3	-13.6602	3.20381	-4.26375	1.00514e-05	23	0.0118557
miR162	TCGATAAACCTCTGCATCCAG	711.387	172.343	4	2505.15	520.286	869.547	36.5135	1008.12	216.371	1209.68	84.9732	3	-2461.75	581.621	-4.23257	1.15518e-05	24	0.0123711
miR171	TGATTGAGCCGCGCCAATATC	8.3719	4.41376	4	5.79921	2.44922	23.2824	2.96046	11.0513	1.33854	4.92057	0.620417	3	-26.8404	6.46116	-4.15412	1.63271e-05	25	0.0128866
miR398	TATGTTCTCAGGTCGCCCCTG	0	0	4	2.50615	0.571604	0	0	0	0	9.44452	2.35567	3	6.93837	1.69006	4.10539	2.01814e-05	26	0.0134021
miR398	TGTGTTCTCAGGTCGCCCCCG	0	0	4	18.3222	6.9667	0	0	0	0	54.4648	8.43301	3	36.1425	8.89102	4.06506	2.40101e-05	27	0.0139175
miR319	AACTGCCGACTCATTCACTCA	2.19	0.492965	4	27.3547	2.69026	4.78261	1.34026	4.92195	1.77198	14.8128	2.33742	3	-20.0565	4.94607	-4.05503	2.50637e-05	28	0.014433
miR159	TTTGGATTGAAGGGAGCTCTC	16.1213	7.88384	4	4.98446	1.76345	35.9749	2.23264	10.804	0.737229	7.38641	0.600008	3	-28.2556	7.02112	-4.02437	2.85635e-05	29	0.0149485
miR319	CTTGGACTGAAGGGAGCTCCT	0	0	4	0	0	3.89683	1.47309	1.42009	0.317144	0.923608	0.116567	3	-4.39331	1.1009	-3.99067	3.29436e-05	30	0.0154639
miR167	TGAAGCTGCCAGCATGATCTTA	3.01881	1.4555	4	0	0	7.94667	0.624397	1.45632	0.893442	0	0	3	-6.38418	1.60407	-3.97998	3.44604e-05	31	0.0159794
miR166	TCGGACCAGGCTTCATTCCTC	4.33095	2.06336	4	1.18244	0.363197	11.4541	0.622406	5.0946	1.92364	2.2288	0.254704	3	-11.1714	2.85839	-3.90828	4.64779e-05	32	0.0164948
miR156	CTGACAGAAGAGAGTGAGCAC	1.29679	0.31111	4	0.77083	0.138945	3.7063	0.159327	1.31227	0.131281	1.29026	0.731353	3	-3.20235	0.825804	-3.87785	5.26908e-05	33	0.0170103
miR172	AGAATCTTGATGATGCTGCAT	24.3854	3.78963	4	3.47883	0.337647	24.9	1.93133	41.5101	13.3564	2.75589	0.255306	3	-42.7477	11.0636	-3.86383	5.58117e-05	34	0.0175258
miR156	TTGACAGAAGATAGAGAGCAC	68.7463	13.8743	4	12.7326	3.52647	120.005	12.6141	70.3179	16.6439	21.9372	6.29866	3	-112.372	29.5018	-3.80899	6.97667e-05	35	0.0180412
miR167	TGAAGCTGCCAACATGATCTG	2.26603	0.756145	4	0.363215	0.0579135	3.26794	0.362385	1.82919	0.291138	0.231809	0.00389641	3	-2.9625	0.79107	-3.74493	9.02232e-05	36	0.0185567
miR171	TGATTGAGCCGTGCCAATATC	4.80703	1.43447	4	2.18746	0.250054	8.77083	3.05415	10.2223	1.39729	1.99016	0.74663	3	-14.3833	3.86271	-3.72364	9.81837e-05	37	0.0190722
miR159	GAGCTCCTTGAAGTCCAATAG	5.66859	3.49096	4	9.97612	3.56827	6.0502	1.31609	15.4685	2.12132	3.00946	0.615553	3	-22.8167	6.1456	-3.71269	0.000102532	38	0.0195876
miR166	TCGGACCAGGCTTCATTCCCT	588.889	333.667	4	201.098	71.2211	2105.39	150.406	287.767	72.6026	652.596	58.3202	3	-1352.77	370.378	-3.6524	0.000129901	39	0.0201031
miR156	TGCTCACTTCTCTTTCTGTCAG	306.907	81.7174	4	123.979	38.4841	327.418	29.9582	308.768	32.2344	90.4828	0.881602	3	-362.774	99.4934	-3.64621	0.000133066	40	0.0206186
miR398	TGTGTTCTCAGGTCGCCCCTG	3.47983	2.08054	4	1330.68	425.548	2.35532	1.3663	1.9481	0.683826	4486.97	1070.62	3	3155.46	866.034	3.64357	0.000134439	41	0.021134
miR408	ATGCACTGCCTCTTCCCTGGC	17.7684	5.23856	4	96.3475	28.0879	26.9222	17.8262	4.70264	2.6883	528.76	145.87	3	418.556	114.898	3.64285	0.00013482	42	0.0216495
miR398	TGTGTTCTCAGGTCACCCCTG	0	0	4	4.32245	1.33505	0	0	0	0	14.8746	3.7239	3	10.5521	2.92078	3.61277	0.00015147	43	0.0221649
miR396	GCTCAAGAAAGCTGTGGGAAA	7.09949	1.43567	4	0	0	8.26195	2.65512	10.5168	2.18653	0	0	3	-11.6793	3.51316	-3.32444	0.000442989	44	0.0226804
miR166	CCGGACCAGGCTTCATTCCCC	6.00987	2.77335	4	1.79589	0.594305	12.7462	0.60037	4.8889	1.34362	3.41878	0.314933	3	-10.0023	3.03399	-3.29675	0.000489054	45	0.0231959
miR395	TGAAGTGTTTGGGGGAACTCT	0.836726	0.330265	4	2.09866	0.445464	3.72224	0.700542	1.14258	0.337758	1.60879	0.626033	3	-4.51796	1.38322	-3.26625	0.000544904	46	0.0237113
miR156	TGACAGAAGAGAGTGAGCACA	15.4055	3.21272	4	6.12224	0.966369	24.0828	2.3099	16.0708	3.326	7.96332	2.80694	3	-22.907	7.03877	-3.2544	0.000568159	47	0.0242268
miR166	TCTCGGACCAGGCTTCATTCT	52.3477	19.9809	4	33.5256	7.74808	155.418	10.9841	33.3445	8.67197	70.7486	10.4283	3	-99.1916	31.833	-3.116	0.000916611	48	0.0247423
miR169	TAGCCAAAAATGACTTGCCTGC	8.10069	1.9902	4	0.694136	0.22825	29.6776	12.4881	4.82912	0.674662	0	0	3	-27.1002	8.7264	-3.10554	0.000949648	49	0.0252577
miR319	TTGGACTGAAGGGAGCTCCCT	188.279	20.0536	4	16.8739	2.47877	167.73	31.1302	159.84	22.9215	25.6411	1.93088	3	-130.525	43.7794	-2.98141	0.0014346	50	0.0257732
miR169	TAGCCAAAAATGACTTGCCTG	1.81837	0.96226	4	0	0	7.51355	2.38598	0	0	0.231809	0.00389641	3	-5.46337	1.86093	-2.93583	0.0016633	51	0.0262887
miR408	TGCACTGCCTCTTCCCTGGCTG	0	0	4	0.819272	0.241762	0.952675	0.747908	0	0	4.96495	0.908754	3	3.193	1.09606	2.91318	0.00178885	52	0.0268041
miR167	TGAAGCTGCCAGCATGATCTC	18.2191	9.24004	4	1.78782	0.533227	35.6538	2.61782	6.4227	1.05706	4.17042	0.619534	3	-21.4748	7.40726	-2.89915	0.00187087	53	0.0273196
miR167	AGATCATGCGGCAGTTTCACC	1.40154	0.548583	4	0	0	1.96138	0.308395	0.9595	0.139326	0	0	3	-1.51934	0.532783	-2.8517	0.00217428	54	0.0278351
miR1515	TCATTTTTGCGTGCAATGATCC	3.57535	1.06236	4	1.13404	0.144348	6.75577	1.22607	2.4635	0.53451	1.61178	0.340414	3	-5.16619	1.82752	-2.82688	0.0023502	55	0.0283505
miR1515	TCATTTTTGCGTGCAATGATCC	3.57535	1.06236	4	1.13404	0.144348	6.75577	1.22607	2.4635	0.53451	1.61178	0.340414	3	-5.16619	1.82752	-2.82688	0.0023502	56	0.028866
miR164	TGGAGAAGCAGGGCACGTGCA	5.11192	1.32351	4	3.85415	0.694725	10.081	1.57	7.57796	1.8989	5.74785	1.23943	3	-10.6534	3.78122	-2.81744	0.00242037	57	0.0293814
miR159	TTTGGATTGAAGGGAGCTCCT	2.47414	1.44409	4	0.516604	0.179229	5.41659	0.224909	1.02922	0.44855	0.91742	0.103529	3	-3.57085	1.27412	-2.80261	0.00253454	58	0.0298969
miR167	TGAAGCTGCCAGCATGATCTGA	4.28358	1.34777	4	2.6272	0.739303	7.76483	1.66747	2.38917	0.0885656	2.00168	0.623109	3	-6.49593	2.47432	-2.62534	0.00432815	59	0.0304124
miR167	TGAAGCTGCCAGCATGATCTT	78.6609	38.0692	4	7.51468	2.30887	139.756	14.1246	27.026	6.65122	13.4902	0.907351	3	-82.1455	32.8864	-2.49785	0.0062474	60	0.0309278
miR319	CTTGGACTGAAGGGAGCTCCC	5.97947	1.71148	4	0	0	6.42908	1.92042	6.66269	0.845604	0.782155	0.142037	3	-6.33015	2.53471	-2.49739	0.00625559	61	0.0314433
miR162	TCGATAAGCCTCTGCATCCAG	2.22142	0.859762	4	10.6623	2.59932	2.74981	0.639446	2.54928	0.289625	6.41939	1.0727	3	-7.32058	3.08632	-2.37194	0.00884737	62	0.0319588
miR157	GCTCTCTATGCTTCTGTCATCA	47.6685	18.4228	4	5.87995	1.91267	28.56	3.75445	53.6776	4.8619	3.14217	0.88667	3	-37.3068	15.8023	-2.36085	0.00911644	63	0.0324742
miR167	TGAAGCTGCCAGCATGATCTGC	3.22513	0.944342	4	0	0	7.22222	2.77675	1.74838	0.635365	0	0	3	-5.74547	2.44215	-2.35263	0.00932071	64	0.0329897
miR171	TTGAGCCGTGCCAATATCACG	26.402	6.61518	4	17.305	4.94585	29.0915	7.37227	27.9153	4.86072	12.9383	3.47633	3	-34.9716	15.2329	-2.2958	0.0108437	65	0.0335052
miR167	TGAAGCTGCCAGCATGATCTA	242.27	119.503	4	49.4183	12.9774	494.134	64.4651	84.4574	24.8836	98.1123	12.1198	3	-287.627	125.827	-2.2859	0.0111301	66	0.0340206
miR396	GTTCAATAAAGCTGTGGGAAG	384.194	84.5967	4	12.0304	3.6055	329.187	27.1064	247.555	52.2133	2.27222	0.87136	3	-202.306	90.6783	-2.23103	0.0128395	67	0.0345361
miR396	TTCCACAGCTTTCTTGAACTT	7706.35	1374.59	4	1841.99	165.765	5660.85	846.465	6470.82	452.379	2243.1	597.201	3	-4024.2	1877.68	-2.14317	0.0160495	68	0.0350515
miR171	TTGAGCCGCGTCAATATCTCT	7.322	3.14667	4	2.62337	0.535664	14.9976	0.647844	6.1668	0.605159	10.1371	0.672431	3	-6.3287	2.99425	-2.11362	0.0172739	69	0.035567
miR396	TTCCACAGCTTTCTTGAACTG	1166.64	305.202	4	116.759	30.4535	1125.4	153.697	648.534	62.6246	78.0673	25.2534	3	-645.994	309.656	-2.08616	0.0184819	70	0.0360825
miR162	TTGATAAACCTCTGCATCCAG	1.06182	0.776286	4	6.4611	2.39735	1.33339	0.229602	1.75082	0.717357	3.24383	0.430285	3	-5.23967	2.56741	-2.04084	0.0206334	71	0.0365979
miR319	TTGGACTGAAGGGAGCTCCTTC	2.47259	0.44263	4	1.37218	0.0703316	1.28353	0.322748	2.73639	0.47838	1.30668	0.138568	3	-1.61283	0.804454	-2.00487	0.0224883	72	0.0371134
miR168	TCGCTTGGTGCAGGTCGGGAA	175.578	56.1737	4	15.247	2.91946	204.05	27.9412	105.992	36.807	17.7385	2.07875	3	-131.973	68.3549	-1.9307	0.0267601	73	0.0376289
miR168	TCGCTTGGTGCAGGTCGGGAAC	2.01216	0.447951	4	0	0	2.29078	0.491189	1.30176	0.54162	0	0	3	-1.58038	0.820268	-1.92666	0.0270108	74	0.0381443
miR396	TTCCACAGCTTTCTTGAACTGT	3.7945	1.17024	4	0	0	3.60096	0.345275	1.82861	0.530974	0	0	3	-1.63507	1.09102	-1.49866	0.0669807	75	0.0386598
miR156	GCTCACTTCTCTTTCTGTCAGC	4.25138	1.15902	4	1.18249	0.277427	5.53134	1.82475	3.67083	1.25633	2.28246	0.370557	3	-3.85082	2.73249	-1.40927	0.0793772	76	0.0391753
miR166	TTGGACCAGGCTTCATTCCCC	2.90801	1.42318	4	0	0	4.68109	0.26889	2.4344	0.97725	2.01811	0.230329	3	-2.18937	1.56403	-1.39983	0.0807825	77	0.0396907
miR160	TGCCTGGCTCCCTGTATGCCA	43.4751	16.4598	4	13.6327	1.72216	50.404	10.446	54.6641	13.1258	39.1725	6.06808	3	-36.0533	26.3368	-1.36893	0.0855105	78	0.0402062
miR398	TGTGTTCTCAGGTCACCCCTT	4.42862	0.391062	4	12.8982	2.09692	7.74312	2.27167	6.04199	0.837616	17.6923	0.702869	3	-4.56236	3.60714	-1.26481	0.102969	79	0.0407216
miR396	GTTCAATAAAGCTGTGGGAAA	17.0128	6.96572	4	0.363215	0.0579135	16.9149	3.26204	7.19241	2.12419	0	0	3	-7.45772	6.62603	-1.12552	0.130185	80	0.0412371
miR396	TTCCACGGCTTTCTTGAACTT	24.781	5.53813	4	11.3568	1.69206	16.1756	4.0305	20.102	3.18005	12.1649	3.31317	3	-10.6885	9.82185	-1.08824	0.138245	81	0.0417526
miR166	TCGGACCAGGCTTCATTCCCCT	383.837	255.501	4	53.7303	22.5704	651.432	97.2275	99.6089	22.389	198.503	16.5539	3	-222.431	219.399	-1.01382	0.155334	82	0.042268
miR166	TCGGACCAGGCTTCATTCCCG	19.086	10.5047	4	8.20458	3.18719	30.4986	2.0142	3.86442	0.997299	14.5668	0.39592	3	-8.91475	9.05976	-0.983994	0.162559	83	0.0427835
miR6478	CCGACCTTAGCTCAGTTGGTG	7.27613	5.66767	4	10.2346	1.87323	3.44143	0.259364	1.07193	0.254816	3.14046	0.544325	3	-4.33139	4.52647	-0.956901	0.169309	84	0.043299
miR6478	CCGACCTTAGCTCAGTTGGTG	7.27613	5.66767	4	10.2346	1.87323	3.44143	0.259364	1.07193	0.254816	3.14046	0.544325	3	-4.33139	4.52647	-0.956901	0.169309	85	0.0438144
miR166	TCGGACCAGGCTTCATTCCCCC	40.2406	26.1198	4	2.95022	0.921155	67.5892	11.1507	15.5974	3.35682	25.1265	1.99616	3	-20.7697	23.1201	-0.89834	0.184502	86	0.0443299
miR319	AGCTGCCGACTCATTCATTCA	2.27766	1.38952	4	7.10711	0.19854	1.66279	0.560421	1.57674	0.765011	5.7676	2.02027	3	-2.30138	2.74103	-0.839605	0.200565	87	0.0448454
miR159	TTTGGATTGAAGGGAGCTCTG	64.4883	40.7394	4	63.1102	20.7145	45.5169	0.941439	24.2949	6.07149	37.0942	2.48425	3	-31.3395	37.8124	-0.828815	0.203605	88	0.0453608
miR398	TTGTGTTCTCAGGTCACCCCT	9.6294	2.38727	4	12.2365	1.17625	9.68346	2.24752	7.288	0.977262	16.5908	2.06672	3	-2.98776	4.9278	-0.606308	0.272155	89	0.0458763
miR319	TTGGACTGAAGGGAGCTCCCA	12.2064	4.2804	4	0.686088	0.0351658	9.96079	1.53187	7.21689	1.92322	3.05437	0.739724	3	-2.60297	4.58238	-0.56804	0.285004	90	0.0463918
miR157	GCTCTCTATGCTTCTGTCATC	783.168	239.093	4	52.9562	13.1533	331.288	44.0182	517.71	36.1465	27.3072	3.78687	3	-91.4791	175.61	-0.520921	0.301211	91	0.0469072
miR396	TTCCACAGCTTTCTTGAACTA	295.769	125.529	4	47.3166	16.3978	244.378	29.9544	146.744	30.5568	100.601	37.507	3	-42.0692	128.823	-0.326566	0.371998	92	0.0474227
miR396	TTCCACAGCTTTCTTGAACGT	11.4178	4.58566	4	1.5457	0.319673	9.15151	1.25259	7.90975	1.9047	5.70998	4.55304	3	-1.47914	6.92895	-0.213472	0.415479	93	0.0479381
miR168	TCCCGCCTTGCATCAACTGAAT	1.91917	0.182131	4	0.641688	0.158285	1.24438	0.244284	1.04931	0.330795	1.00415	0.107109	3	-0.0120645	0.576313	-0.020934	0.491649	94	0.0484536
miR171	TTGAGCCGTGCCAATATCACA	4.43515	2.40594	4	0	0	4.11456	0.38035	2.27212	0.469104	2.49933	0.630613	3	0.547798	2.05749	0.266246	0.604975	95	0.0489691
miR858	CTCGTTGTCTGTTCGACCTTG	1.87863	0.82155	4	0	0	1.22353	0.479315	0	0	0.531784	0.188689	3	1.18689	0.796447	1.49023	0.931918	96	0.0494845
miR397	TCATTGAGTGCAGCGTTGATG	0	0	4	0	0	0	0	0	0	0	0	3	0	0	#DIV/0!	#DIV/0!	97	0.05
